# Supplementary material for: 1-Methyl-3-trifluoro­methyl-5-[(3-chloro­phen­yl)sulfanyl]-1H-pyrazole-4-carbaldehyde O-(4-chloro­benzo­yl)oxime
Source: Acta Crystallogr Sect E Struct Rep Online. 2011 Nov 19;67(Pt 12):o3343. doi: 10.1107/S1600536811047970 (PMC3238989; doi:10.1107/S1600536811047970)
Supplement: Supplementary file 1 [file e-67-o3343-sup1.cif]

##############################################################################
#                                                                            #
# This CIF contains the data in a paper accepted for publication in          #
# Acta Crystallographica Section E. It conforms to the requirements of       #
# Notes for Authors for Acta Crystallographica Section E, and has been       #
# peer reviewed under the auspices of the IUCr Commission on Journals.       #
#                                                                            #
# Full details of the Crystallographic Information File format               #
# are given in the paper "The Crystallographic Information File (CIF):       #
# a New Standard Archive File for Crystallography" by S. R. Hall, F. H.      #
# Allen and I. D. Brown [Acta Cryst. (1991), A47, 655-685].                  #
#                                                                            #
# The current version of the core CIF dictionary is obtainable from          #
# ftp://ftp.iucr.org/pub/cif_core.dic.                                       #
#                                                                            #
# Software is freely available for graphical display of the structure(s)     #
# in this CIF. For information consult the CIF software page                 #
# http://www.iucr.org/resources/cif/software.                                #
#                                                                            #
# This file may be used for bona fide research purposes within the           #
# scientific community so long as proper attribution is given to the journal # 
# article from which it was obtained.                                        #
#                                                                            #
##############################################################################
data_r80421a
_audit_creation_method     'SHELXL-97'
_journal_date_recd_electronic     2011-11-04
_journal_date_accepted     2011-11-11
_journal_name_full     'Acta Crystallographica, Section E'
_journal_year     2011
_journal_volume     67
_journal_issue     12
_journal_page_first     o3343
_journal_page_last     o3343
_journal_paper_category     QO
_journal_coeditor_code     CV5193
_publ_contact_author_name     'Yu-Jun Shi'
_publ_contact_author_address
;
College of Chemistry and Chemical Engineering
Nantong University,
Nantong 226019
Peoples' Republic of China
;
_publ_contact_author_email     'nankaidx228@yahoo.com.cn'
_publ_contact_author_fax     ?
_publ_contact_author_phone     ?
_publ_section_title
;\
1-Methyl-3-trifluoromethyl-5-[(3-chlorophenyl)sulfanyl]-1<i>H</i>-pyrazole-4-\
carbaldehyde <i>O</i>-(4-chlorobenzoyl)oxime
;
loop_
    _publ_author_name
    _publ_author_footnote
    _publ_author_address
    'Dai, Hong' .
;
College of Chemistry and Chemical Engineering
Nantong University,
Nantong 226019
Peoples' Republic of China
;
    'Zhang, Hai-Jun' .
;
College of Chemistry and Chemical Engineering
Nantong University,
Nantong 226019
Peoples' Republic of China
;
    'Shi, Lei' .
;
College of Chemistry and Chemical Engineering
Nantong University,
Nantong 226019
Peoples' Republic of China
;
    'Luo, Kun-Peng' .
;
College of Chemistry and Chemical Engineering
Nantong University,
Nantong 226019
Peoples' Republic of China
;
    'Shi, Yu-Jun' .
;
College of Chemistry and Chemical Engineering
Nantong University,
Nantong 226019
Peoples' Republic of China
;
data_I
_chemical_name_systematic
;
1-Methyl-3-trifluoromethyl-5-[(3-chlorophenyl)sulfanyl]-1<i>H</i>-pyrazole-4-
carbaldehyde <i>O</i>-(4-chlorobenzoyl)oxime
;
_chemical_name_common     ?
_chemical_formula_moiety     'C19 H12 Cl2 F3 N3 O2 S'
_chemical_formula_sum     'C19 H12 Cl2 F3 N3 O2 S'
_chemical_formula_iupac     'C19 H12 Cl2 F3 N3 O2 S'
_chemical_formula_weight     474.28
_chemical_melting_point     ?
_symmetry_cell_setting     monoclinic
_symmetry_space_group_name_H-M     'P 21/n'
_symmetry_space_group_name_Hall     '-P 2yn'
loop_
    _symmetry_equiv_pos_as_xyz
    'x, y, z'
    '-x+1/2, y+1/2, -z+1/2'
    '-x, -y, -z'
    'x-1/2, -y-1/2, z-1/2'
_cell_length_a     8.1405(16)
_cell_length_b     18.680(4)
_cell_length_c     13.737(3)
_cell_angle_alpha     90.00
_cell_angle_beta     96.10(3)
_cell_angle_gamma     90.00
_cell_volume     2077.0(7)
_cell_formula_units_Z     4
_cell_measurement_reflns_used     4368
_cell_measurement_theta_min     2.181
_cell_measurement_theta_max     27.853
_cell_measurement_temperature     113(2)
_exptl_crystal_description     Monoclinic
_exptl_crystal_colour     Colourless
_exptl_crystal_size_max     0.18
_exptl_crystal_size_mid     0.16
_exptl_crystal_size_min     0.12
_exptl_crystal_density_diffrn     1.517
_exptl_crystal_density_meas     ?
_exptl_crystal_density_method     'not measured'
_exptl_crystal_F_000     960
_exptl_absorpt_coefficient_mu     0.461
_exptl_absorpt_correction_type     multi-scan
_exptl_absorpt_process_details     '(CrystalClear; Rigaku, 2008)'
_exptl_absorpt_correction_T_min     0.9217
_exptl_absorpt_correction_T_max     0.9468
_exptl_special_details     ?
_diffrn_ambient_temperature     113(2)
_diffrn_radiation_type     MoK\a
_diffrn_radiation_wavelength     0.71073
_diffrn_radiation_source     'rotating anode'
_diffrn_radiation_monochromator     confocal
_diffrn_measurement_device_type     'Rigaku Saturn CCD area detector'
_diffrn_measurement_method     '\w and \f scans'
_diffrn_detector_area_resol_mean     7.31
_diffrn_reflns_number     11802
_diffrn_reflns_av_R_equivalents     0.0386
_diffrn_reflns_av_sigmaI/netI     0.0356
_diffrn_reflns_theta_min     2.18
_diffrn_reflns_theta_max     25.02
_diffrn_reflns_theta_full     25.02
_diffrn_measured_fraction_theta_max     0.996
_diffrn_measured_fraction_theta_full     0.996
_diffrn_reflns_limit_h_min     -9
_diffrn_reflns_limit_h_max     9
_diffrn_reflns_limit_k_min     -22
_diffrn_reflns_limit_k_max     22
_diffrn_reflns_limit_l_min     -14
_diffrn_reflns_limit_l_max     16
_diffrn_standards_number     0
_diffrn_standards_interval_count     0
_diffrn_standards_interval_time     0
_diffrn_standards_decay_%     0
_refine_special_details
;
Refinement of <i>F</i>^2^ against ALL reflections. The weighted <i>R</i>-factor
<i>wR</i> and goodness of fit <i>S</i> are based on <i>F</i>^2^, conventional
<i>R</i>-factors <i>R</i> are based on <i>F</i>, with <i>F</i> set to zero for
negative <i>F</i>^2^. The threshold expression of <i>F</i>^2^ >
\s(<i>F</i>^2^) is used only for calculating <i>R</i>-factors(gt) <i>etc</i>.
and is not relevant to the choice of reflections for refinement.
<i>R</i>-factors based on <i>F</i>^2^ are statistically about twice as large
as those based on <i>F</i>, and <i>R</i>- factors based on ALL data will be
even larger.
;
_reflns_number_total     3654
_reflns_number_gt     2794
_reflns_threshold_expression     >2sigma(I)
_refine_ls_structure_factor_coef     Fsqd
_refine_ls_matrix_type     full
_refine_ls_R_factor_all     0.0655
_refine_ls_R_factor_gt     0.0494
_refine_ls_wR_factor_gt     0.1261
_refine_ls_wR_factor_ref     0.1374
_refine_ls_goodness_of_fit_ref     1.101
_refine_ls_restrained_S_all     1.101
_refine_ls_number_reflns     3654
_refine_ls_number_parameters     273
_refine_ls_number_restraints     0
_refine_ls_hydrogen_treatment     constr
_refine_ls_weighting_scheme     calc
_refine_ls_weighting_details
         'calc w=1/[\s^2^(Fo^2^)+(0.0717P)^2^+0.2323P] where P=(Fo^2^+2Fc^2^)/3'
_atom_sites_solution_hydrogens     geom
_atom_sites_solution_primary     direct
_atom_sites_solution_secondary     difmap
_refine_ls_shift/su_max     0.001
_refine_ls_shift/su_mean     0.000
_refine_diff_density_max     0.386
_refine_diff_density_min     -0.375
_refine_ls_extinction_method     SHELXL
_refine_ls_extinction_coef     0.020(3)
_refine_ls_extinction_expression
                                  'Fc^*^=kFc[1+0.001xFc^2^\l^3^/sin(2\q)]^-1/4^'
loop_
    _atom_type_symbol
    _atom_type_description
    _atom_type_scat_dispersion_real
    _atom_type_scat_dispersion_imag
    _atom_type_scat_source
    'C' 'C' 0.0033 0.0016
                         'International Tables Vol C Tables 4.2.6.8 and 6.1.1.4'
    'H' 'H' 0.0000 0.0000
                         'International Tables Vol C Tables 4.2.6.8 and 6.1.1.4'
    'N' 'N' 0.0061 0.0033
                         'International Tables Vol C Tables 4.2.6.8 and 6.1.1.4'
    'O' 'O' 0.0106 0.0060
                         'International Tables Vol C Tables 4.2.6.8 and 6.1.1.4'
    'F' 'F' 0.0171 0.0103
                         'International Tables Vol C Tables 4.2.6.8 and 6.1.1.4'
    'S' 'S' 0.1246 0.1234
                         'International Tables Vol C Tables 4.2.6.8 and 6.1.1.4'
    'Cl' 'Cl' 0.1484 0.1585
                         'International Tables Vol C Tables 4.2.6.8 and 6.1.1.4'
_computing_data_collection     'CrystalClear (Rigaku, 2008)'
_computing_cell_refinement     'CrystalClear (Rigaku, 2008)'
_computing_data_reduction     'CrystalClear (Rigaku, 2008)'
_computing_structure_solution     'SHELXS97 (Sheldrick, 2008)'
_computing_structure_refinement     'SHELXL97 (Sheldrick, 2008)'
_computing_molecular_graphics     'SHELXTL (Sheldrick, 2008)'
_computing_publication_material     'SHELXTL (Sheldrick, 2008)'
loop_
    _atom_site_type_symbol
    _atom_site_label
    _atom_site_fract_x
    _atom_site_fract_y
    _atom_site_fract_z
    _atom_site_U_iso_or_equiv
    _atom_site_adp_type
    _atom_site_calc_flag
    _atom_site_refinement_flags
    _atom_site_occupancy
    _atom_site_symmetry_multiplicity
    _atom_site_disorder_assembly
    _atom_site_disorder_group
    Cl Cl1 1.09484(13) 0.84104(6) 0.56388(10) 0.1131(4) Uani d . 1 1 . .
    Cl Cl2 1.29709(11) 0.74602(6) 1.34884(7) 0.0961(4) Uani d . 1 1 . .
    S S1 0.64859(10) 1.00969(4) 0.71200(6) 0.0663(3) Uani d . 1 1 . .
    F F1 0.1729(2) 0.85215(8) 0.92153(14) 0.0775(5) Uani d . 1 1 . .
    F F2 -0.0064(2) 0.93357(11) 0.88380(14) 0.0867(6) Uani d . 1 1 . .
    F F3 0.1826(2) 0.94978(10) 1.00144(12) 0.0778(5) Uani d . 1 1 . .
    O O1 0.6832(2) 0.87708(10) 1.04766(12) 0.0532(5) Uani d . 1 1 . .
    O O2 0.5304(3) 0.84250(12) 1.16752(17) 0.0833(7) Uani d . 1 1 . .
    N N1 0.3126(3) 1.00802(11) 0.71276(16) 0.0566(6) Uani d . 1 1 . .
    N N2 0.1875(3) 0.98695(11) 0.76284(16) 0.0543(6) Uani d . 1 1 . .
    N N3 0.5309(3) 0.89838(12) 0.99338(15) 0.0538(6) Uani d . 1 1 . .
    C C1 0.5668(4) 0.88041(15) 0.6144(2) 0.0607(7) Uani d . 1 1 . .
    H H1 0.4569 0.8886 0.6238 0.073 Uiso calc R 1 1 . .
    C C2 0.6110(4) 0.81988(17) 0.5655(2) 0.0688(8) Uani d . 1 1 . .
    H H2 0.5297 0.7873 0.5423 0.083 Uiso calc R 1 1 . .
    C C3 0.7709(4) 0.80690(17) 0.5504(2) 0.0715(8) Uani d . 1 1 . .
    H H3 0.7993 0.7657 0.5180 0.086 Uiso calc R 1 1 . .
    C C4 0.8894(4) 0.85576(16) 0.5841(2) 0.0654(8) Uani d . 1 1 . .
    C C5 0.8510(3) 0.91618(15) 0.63472(18) 0.0584(7) Uani d . 1 1 . .
    H H5 0.9336 0.9479 0.6587 0.070 Uiso calc R 1 1 . .
    C C6 0.6885(3) 0.92892(14) 0.64942(16) 0.0508(6) Uani d . 1 1 . .
    C C7 0.4631(3) 0.98935(13) 0.75808(18) 0.0492(6) Uani d . 1 1 . .
    C C8 0.4342(3) 0.95423(12) 0.84390(16) 0.0434(6) Uani d . 1 1 . .
    C C9 0.2602(3) 0.95408(12) 0.84192(16) 0.0433(6) Uani d . 1 1 . .
    C C10 0.1528(3) 0.92283(13) 0.91187(19) 0.0518(6) Uani d . 1 1 . .
    C C11 0.5643(3) 0.92724(12) 0.91488(18) 0.0468(6) Uani d . 1 1 . .
    H H11 0.6739 0.9313 0.9023 0.056 Uiso calc R 1 1 . .
    C C12 0.6607(3) 0.84774(13) 1.13649(19) 0.0513(6) Uani d . 1 1 . .
    C C13 0.8222(3) 0.82499(13) 1.18756(18) 0.0473(6) Uani d . 1 1 . .
    C C14 0.8200(4) 0.77728(14) 1.2655(2) 0.0584(7) Uani d . 1 1 . .
    H H14 0.7197 0.7611 1.2838 0.070 Uiso calc R 1 1 . .
    C C15 0.9663(4) 0.75393(14) 1.3154(2) 0.0629(8) Uani d . 1 1 . .
    H H15 0.9651 0.7220 1.3673 0.076 Uiso calc R 1 1 . .
    C C16 1.1137(3) 0.77827(15) 1.2879(2) 0.0582(7) Uani d . 1 1 . .
    C C17 1.1198(3) 0.82612(14) 1.2119(2) 0.0555(7) Uani d . 1 1 . .
    H H17 1.2206 0.8425 1.1946 0.067 Uiso calc R 1 1 . .
    C C18 0.9727(3) 0.84924(13) 1.16177(19) 0.0517(6) Uani d . 1 1 . .
    H H18 0.9749 0.8814 1.1102 0.062 Uiso calc R 1 1 . .
    C C19 0.2742(5) 1.0461(2) 0.6195(2) 0.0884(11) Uani d . 1 1 . .
    H H19A 0.2762 1.0130 0.5662 0.133 Uiso calc R 1 1 . .
    H H19B 0.3549 1.0830 0.6139 0.133 Uiso calc R 1 1 . .
    H H19C 0.1665 1.0673 0.6176 0.133 Uiso calc R 1 1 . .
loop_
    _atom_site_aniso_label
    _atom_site_aniso_U_11
    _atom_site_aniso_U_22
    _atom_site_aniso_U_33
    _atom_site_aniso_U_12
    _atom_site_aniso_U_13
    _atom_site_aniso_U_23
    Cl1 0.0650(6) 0.1302(9) 0.1451(10) 0.0138(5) 0.0163(6) -0.0332(7)
    Cl2 0.0651(6) 0.1262(8) 0.0921(6) 0.0249(5) -0.0154(5) 0.0214(5)
    S1 0.0663(5) 0.0631(5) 0.0734(5) -0.0207(3) 0.0257(4) -0.0077(3)
    F1 0.0803(13) 0.0574(10) 0.0992(13) -0.0039(8) 0.0302(10) 0.0083(8)
    F2 0.0379(9) 0.1262(16) 0.0967(13) 0.0030(9) 0.0103(9) 0.0184(11)
    F3 0.0809(13) 0.0988(13) 0.0579(10) -0.0146(10) 0.0263(9) -0.0142(9)
    O1 0.0370(10) 0.0717(11) 0.0500(9) 0.0044(8) 0.0002(8) 0.0088(8)
    O2 0.0458(13) 0.1175(18) 0.0892(15) 0.0122(11) 0.0195(12) 0.0396(13)
    N1 0.0603(15) 0.0591(13) 0.0498(12) 0.0021(11) 0.0025(11) 0.0099(10)
    N2 0.0485(13) 0.0582(12) 0.0553(13) 0.0069(10) 0.0016(11) 0.0036(10)
    N3 0.0374(12) 0.0684(14) 0.0536(12) 0.0051(10) -0.0040(10) 0.0042(10)
    C1 0.0530(17) 0.0707(17) 0.0595(16) -0.0153(13) 0.0109(13) -0.0025(13)
    C2 0.072(2) 0.0704(18) 0.0629(17) -0.0216(16) 0.0033(16) -0.0037(14)
    C3 0.080(2) 0.0724(19) 0.0627(18) -0.0051(17) 0.0113(16) -0.0053(15)
    C4 0.0582(19) 0.079(2) 0.0587(16) 0.0060(15) 0.0049(14) 0.0002(14)
    C5 0.0490(17) 0.0761(18) 0.0486(14) -0.0088(13) -0.0013(12) 0.0014(13)
    C6 0.0522(16) 0.0591(15) 0.0413(13) -0.0098(12) 0.0052(12) 0.0070(11)
    C7 0.0483(16) 0.0499(13) 0.0498(14) -0.0037(11) 0.0070(12) 0.0012(11)
    C8 0.0411(14) 0.0457(12) 0.0432(12) -0.0016(10) 0.0038(10) -0.0044(10)
    C9 0.0401(14) 0.0469(12) 0.0424(12) 0.0035(10) 0.0017(10) -0.0022(10)
    C10 0.0383(15) 0.0564(15) 0.0611(16) 0.0019(11) 0.0067(12) -0.0012(12)
    C11 0.0360(13) 0.0532(14) 0.0509(14) -0.0006(10) 0.0026(11) -0.0028(11)
    C12 0.0453(16) 0.0537(14) 0.0549(15) -0.0002(11) 0.0050(13) 0.0065(11)
    C13 0.0425(15) 0.0488(13) 0.0505(13) 0.0023(11) 0.0048(11) 0.0007(11)
    C14 0.0511(16) 0.0626(16) 0.0623(16) 0.0010(13) 0.0105(13) 0.0150(13)
    C15 0.062(2) 0.0667(17) 0.0598(17) 0.0091(14) 0.0049(14) 0.0170(13)
    C16 0.0517(17) 0.0651(16) 0.0554(15) 0.0111(13) -0.0057(13) 0.0009(13)
    C17 0.0418(15) 0.0617(16) 0.0627(16) -0.0018(12) 0.0036(13) -0.0007(13)
    C18 0.0469(16) 0.0531(14) 0.0547(14) -0.0015(11) 0.0032(12) 0.0072(11)
    C19 0.103(3) 0.096(2) 0.0642(19) 0.011(2) 0.0001(18) 0.0349(18)
_geom_special_details
;
All e.s.d.'s (except the e.s.d. in the dihedral angle between two l.s. planes)
are estimated using the full covariance matrix. The cell e.s.d.'s are taken
into account individually in the estimation of e.s.d.'s in distances, angles
and torsion angles; correlations between e.s.d.'s in cell parameters are only
used when they are defined by crystal symmetry. An approximate (isotropic)
treatment of cell e.s.d.'s is used for estimating e.s.d.'s involving l.s.
planes.
;
loop_
    _geom_bond_atom_site_label_1
    _geom_bond_atom_site_label_2
    _geom_bond_site_symmetry_2
    _geom_bond_distance
    _geom_bond_publ_flag
    Cl1 C4 . 1.746(3) ?
    Cl2 C16 . 1.740(3) ?
    S1 C7 . 1.740(3) ?
    S1 C6 . 1.783(3) ?
    F1 C10 . 1.335(3) ?
    F2 C10 . 1.327(3) ?
    F3 C10 . 1.328(3) ?
    O1 C12 . 1.368(3) ?
    O1 N3 . 1.434(2) ?
    O2 C12 . 1.189(3) ?
    N1 N2 . 1.347(3) ?
    N1 C7 . 1.359(3) ?
    N1 C19 . 1.469(3) ?
    N2 C9 . 1.331(3) ?
    N3 C11 . 1.261(3) ?
    C1 C2 . 1.382(4) ?
    C1 C6 . 1.390(4) ?
    C1 H1 . 0.9300 ?
    C2 C3 . 1.361(4) ?
    C2 H2 . 0.9300 ?
    C3 C4 . 1.372(4) ?
    C3 H3 . 0.9300 ?
    C4 C5 . 1.379(4) ?
    C5 C6 . 1.380(4) ?
    C5 H5 . 0.9300 ?
    C7 C8 . 1.391(3) ?
    C8 C9 . 1.414(3) ?
    C8 C11 . 1.451(3) ?
    C9 C10 . 1.486(4) ?
    C11 H11 . 0.9300 ?
    C12 C13 . 1.485(3) ?
    C13 C18 . 1.387(4) ?
    C13 C14 . 1.394(4) ?
    C14 C15 . 1.381(4) ?
    C14 H14 . 0.9300 ?
    C15 C16 . 1.373(4) ?
    C15 H15 . 0.9300 ?
    C16 C17 . 1.380(4) ?
    C17 C18 . 1.385(4) ?
    C17 H17 . 0.9300 ?
    C18 H18 . 0.9300 ?
    C19 H19A . 0.9600 ?
    C19 H19B . 0.9600 ?
    C19 H19C . 0.9600 ?
loop_
    _geom_angle_atom_site_label_1
    _geom_angle_atom_site_label_2
    _geom_angle_atom_site_label_3
    _geom_angle_site_symmetry_1
    _geom_angle_site_symmetry_3
    _geom_angle
    _geom_angle_publ_flag
    C7 S1 C6 . . 101.54(12) ?
    C12 O1 N3 . . 112.63(19) ?
    N2 N1 C7 . . 112.6(2) ?
    N2 N1 C19 . . 119.0(3) ?
    C7 N1 C19 . . 128.4(3) ?
    C9 N2 N1 . . 104.9(2) ?
    C11 N3 O1 . . 108.1(2) ?
    C2 C1 C6 . . 119.3(3) ?
    C2 C1 H1 . . 120.4 ?
    C6 C1 H1 . . 120.4 ?
    C3 C2 C1 . . 121.5(3) ?
    C3 C2 H2 . . 119.3 ?
    C1 C2 H2 . . 119.3 ?
    C2 C3 C4 . . 118.7(3) ?
    C2 C3 H3 . . 120.7 ?
    C4 C3 H3 . . 120.7 ?
    C3 C4 C5 . . 121.7(3) ?
    C3 C4 Cl1 . . 119.5(3) ?
    C5 C4 Cl1 . . 118.8(2) ?
    C4 C5 C6 . . 119.1(3) ?
    C4 C5 H5 . . 120.4 ?
    C6 C5 H5 . . 120.4 ?
    C5 C6 C1 . . 119.7(3) ?
    C5 C6 S1 . . 116.3(2) ?
    C1 C6 S1 . . 124.0(2) ?
    N1 C7 C8 . . 106.5(2) ?
    N1 C7 S1 . . 123.51(19) ?
    C8 C7 S1 . . 130.0(2) ?
    C7 C8 C9 . . 104.1(2) ?
    C7 C8 C11 . . 123.8(2) ?
    C9 C8 C11 . . 132.1(2) ?
    N2 C9 C8 . . 111.9(2) ?
    N2 C9 C10 . . 117.9(2) ?
    C8 C9 C10 . . 130.2(2) ?
    F2 C10 F3 . . 106.8(2) ?
    F2 C10 F1 . . 106.5(2) ?
    F3 C10 F1 . . 105.9(2) ?
    F2 C10 C9 . . 112.1(2) ?
    F3 C10 C9 . . 112.8(2) ?
    F1 C10 C9 . . 112.2(2) ?
    N3 C11 C8 . . 121.0(2) ?
    N3 C11 H11 . . 119.5 ?
    C8 C11 H11 . . 119.5 ?
    O2 C12 O1 . . 124.2(2) ?
    O2 C12 C13 . . 125.9(2) ?
    O1 C12 C13 . . 109.9(2) ?
    C18 C13 C14 . . 119.2(2) ?
    C18 C13 C12 . . 123.2(2) ?
    C14 C13 C12 . . 117.6(2) ?
    C15 C14 C13 . . 120.2(3) ?
    C15 C14 H14 . . 119.9 ?
    C13 C14 H14 . . 119.9 ?
    C16 C15 C14 . . 119.4(3) ?
    C16 C15 H15 . . 120.3 ?
    C14 C15 H15 . . 120.3 ?
    C15 C16 C17 . . 121.7(2) ?
    C15 C16 Cl2 . . 118.9(2) ?
    C17 C16 Cl2 . . 119.4(2) ?
    C16 C17 C18 . . 118.6(3) ?
    C16 C17 H17 . . 120.7 ?
    C18 C17 H17 . . 120.7 ?
    C17 C18 C13 . . 120.8(2) ?
    C17 C18 H18 . . 119.6 ?
    C13 C18 H18 . . 119.6 ?
    N1 C19 H19A . . 109.5 ?
    N1 C19 H19B . . 109.5 ?
    H19A C19 H19B . . 109.5 ?
    N1 C19 H19C . . 109.5 ?
    H19A C19 H19C . . 109.5 ?
    H19B C19 H19C . . 109.5 ?
loop_
    _geom_torsion_atom_site_label_1
    _geom_torsion_atom_site_label_2
    _geom_torsion_atom_site_label_3
    _geom_torsion_atom_site_label_4
    _geom_torsion_site_symmetry_1
    _geom_torsion_site_symmetry_2
    _geom_torsion_site_symmetry_3
    _geom_torsion_site_symmetry_4
    _geom_torsion
    _geom_torsion_publ_flag
    C7 N1 N2 C9 . . . . 0.0(3) ?
    C19 N1 N2 C9 . . . . 179.5(2) ?
    C12 O1 N3 C11 . . . . 177.4(2) ?
    C6 C1 C2 C3 . . . . -0.3(4) ?
    C1 C2 C3 C4 . . . . -0.7(5) ?
    C2 C3 C4 C5 . . . . 1.8(5) ?
    C2 C3 C4 Cl1 . . . . -179.0(2) ?
    C3 C4 C5 C6 . . . . -2.0(4) ?
    Cl1 C4 C5 C6 . . . . 178.8(2) ?
    C4 C5 C6 C1 . . . . 0.9(4) ?
    C4 C5 C6 S1 . . . . -178.0(2) ?
    C2 C1 C6 C5 . . . . 0.2(4) ?
    C2 C1 C6 S1 . . . . 179.0(2) ?
    C7 S1 C6 C5 . . . . -157.1(2) ?
    C7 S1 C6 C1 . . . . 24.0(2) ?
    N2 N1 C7 C8 . . . . -0.5(3) ?
    C19 N1 C7 C8 . . . . -179.9(3) ?
    N2 N1 C7 S1 . . . . -179.46(17) ?
    C19 N1 C7 S1 . . . . 1.1(4) ?
    C6 S1 C7 N1 . . . . -96.1(2) ?
    C6 S1 C7 C8 . . . . 85.2(2) ?
    N1 C7 C8 C9 . . . . 0.7(2) ?
    S1 C7 C8 C9 . . . . 179.61(19) ?
    N1 C7 C8 C11 . . . . -178.3(2) ?
    S1 C7 C8 C11 . . . . 0.6(4) ?
    N1 N2 C9 C8 . . . . 0.5(3) ?
    N1 N2 C9 C10 . . . . -178.6(2) ?
    C7 C8 C9 N2 . . . . -0.8(3) ?
    C11 C8 C9 N2 . . . . 178.2(2) ?
    C7 C8 C9 C10 . . . . 178.2(2) ?
    C11 C8 C9 C10 . . . . -2.8(4) ?
    N2 C9 C10 F2 . . . . -0.6(3) ?
    C8 C9 C10 F2 . . . . -179.5(2) ?
    N2 C9 C10 F3 . . . . -121.2(2) ?
    C8 C9 C10 F3 . . . . 59.9(3) ?
    N2 C9 C10 F1 . . . . 119.2(2) ?
    C8 C9 C10 F1 . . . . -59.7(3) ?
    O1 N3 C11 C8 . . . . 179.75(19) ?
    C7 C8 C11 N3 . . . . 177.1(2) ?
    C9 C8 C11 N3 . . . . -1.7(4) ?
    N3 O1 C12 O2 . . . . -2.5(4) ?
    N3 O1 C12 C13 . . . . 178.37(19) ?
    O2 C12 C13 C18 . . . . -161.7(3) ?
    O1 C12 C13 C18 . . . . 17.4(3) ?
    O2 C12 C13 C14 . . . . 17.8(4) ?
    O1 C12 C13 C14 . . . . -163.0(2) ?
    C18 C13 C14 C15 . . . . -0.8(4) ?
    C12 C13 C14 C15 . . . . 179.7(3) ?
    C13 C14 C15 C16 . . . . 0.2(4) ?
    C14 C15 C16 C17 . . . . 0.5(4) ?
    C14 C15 C16 Cl2 . . . . -177.8(2) ?
    C15 C16 C17 C18 . . . . -0.7(4) ?
    Cl2 C16 C17 C18 . . . . 177.6(2) ?
    C16 C17 C18 C13 . . . . 0.2(4) ?
    C14 C13 C18 C17 . . . . 0.6(4) ?
    C12 C13 C18 C17 . . . . -179.9(2) ?
loop_
    _geom_hbond_atom_site_label_D
    _geom_hbond_atom_site_label_H
    _geom_hbond_atom_site_label_A
    _geom_hbond_site_symmetry_A
    _geom_hbond_distance_DH
    _geom_hbond_distance_HA
    _geom_hbond_distance_DA
    _geom_hbond_angle_DHA
    C5 H5 N2 1_655 0.93 2.49 3.365(4) 156
