# Supplementary material for: 1-Methyl-3-trifluoro­methyl-5-[(3-chloro­phen­yl)sulfanyl]-1H-pyrazole-4-carbaldehyde O-(4-chloro­benzo­yl)oxime
Source: Acta Crystallogr Sect E Struct Rep Online. 2011 Nov 19;67(Pt 12):o3343. doi: 10.1107/S1600536811047970 (PMC3238989; doi:10.1107/S1600536811047970)
Supplement: Supplementary file 2 [file e-67-o3343-Isup2.hkl]

# 
# h,k,l, Fc-squared, Fo-squared, sigma(Fo-squared) and status flag 
# 
data_I
_shelx_title ' R80421A in P2(1)/n' 
_shelx_refln_list_code          4 
_shelx_F_calc_maximum      125.25 
_exptl_crystal_F_000       960.00 
_reflns_d_resolution_high  0.8403 
 
loop_ 
 _symmetry_equiv_pos_as_xyz 
 'x, y, z' 
 '-x+1/2, y+1/2, -z+1/2' 
 '-x, -y, -z' 
 'x-1/2, -y-1/2, z-1/2' 
 
_cell_length_a     8.1405 
_cell_length_b    18.6796 
_cell_length_c    13.7369 
_cell_angle_alpha  90.000 
_cell_angle_beta   96.103 
_cell_angle_gamma  90.000 
 
_shelx_F_squared_multiplier     1.000 
 
loop_ 
 _refln_index_h 
 _refln_index_k 
 _refln_index_l 
 _refln_F_squared_calc 
 _refln_F_squared_meas 
 _refln_F_squared_sigma 
 _refln_observed_status 
   2   0   0     3520.35     2998.70     20.58 o 
   4   0   0      466.91      496.96     18.08 o 
   6   0   0     2239.10     2277.52     58.88 o 
   8   0   0      248.20      248.82     12.98 o 
   1   1   0     1214.36     1106.84      8.97 o 
   2   1   0     6873.35     6573.20     39.39 o 
   3   1   0      153.17      155.14      3.31 o 
   4   1   0     1457.61     1447.13     29.10 o 
   5   1   0       12.08        9.16      2.44 o 
   6   1   0      674.54      707.46     15.88 o 
   7   1   0      137.62      147.99     13.90 o 
   8   1   0        0.02        2.35      4.35 o 
   9   1   0      179.01      202.08     21.89 o 
   0   2   0     2334.07     2151.89     86.58 o 
   1   2   0     2461.97     2108.02      8.83 o 
   2   2   0       53.48       53.25      1.55 o 
   3   2   0        1.27        4.05      1.44 o 
   4   2   0        5.85       16.73      4.09 o 
   5   2   0      553.11      485.93      8.91 o 
   6   2   0      549.20      531.50     16.57 o 
   7   2   0     1054.09     1111.02     31.01 o 
   8   2   0        0.05        5.88      5.30 o 
   9   2   0       17.50       22.10      9.38 o 
   2   3   0     9009.43     9128.56     44.62 o 
   3   3   0     5301.85     5270.71     43.58 o 
   4   3   0     4485.59     4708.45    138.77 o 
   5   3   0      690.87      758.34     21.99 o 
   6   3   0     2250.19     2317.98     42.64 o 
   7   3   0        6.05        9.98      3.52 o 
   8   3   0        1.27        3.90      2.81 o 
   9   3   0       20.22       22.82     11.02 o 
   0   4   0      393.32      388.78      8.72 o 
   1   4   0     1138.30     1093.52     17.65 o 
   2   4   0     9450.01     9431.05    109.58 o 
   3   4   0     1582.32     1413.18     24.76 o 
   4   4   0      369.10      395.20      5.94 o 
   5   4   0        9.85        5.76      2.18 o 
   6   4   0      139.72      140.98     13.18 o 
   7   4   0       96.91      118.40      9.29 o 
   8   4   0       19.82       14.67      5.82 o 
   9   4   0       39.08       13.35      8.03 o 
   1   5   0        3.88        1.73      1.15 o 
   2   5   0     8076.97     7833.46     92.69 o 
   3   5   0        0.38        0.50      2.04 o 
   4   5   0       94.13      115.08      4.06 o 
   5   5   0       20.78       23.45      3.57 o 
   6   5   0       98.44       99.43     10.07 o 
   7   5   0      772.60      756.46     12.10 o 
   8   5   0       11.61       12.71      6.09 o 
   9   5   0        1.40       14.89      6.15 o 
   0   6   0     3909.12     3714.38     33.75 o 
   1   6   0      611.50      674.52     24.64 o 
   2   6   0        0.16        3.23      1.83 o 
   3   6   0     1665.82     1517.62     34.16 o 
   4   6   0     2913.70     3139.14     42.87 o 
   5   6   0        0.04        7.65      3.26 o 
   6   6   0        1.56        1.09      2.48 o 
   7   6   0       54.44       65.27     10.74 o 
   8   6   0       36.10       35.59      8.05 o 
   9   6   0       27.55       43.48      8.42 o 
   1   7   0      818.97      717.29      9.17 o 
   2   7   0     1281.14     1183.20     21.87 o 
   3   7   0      666.68      716.55     12.94 o 
   4   7   0      573.06      569.09      9.30 o 
   5   7   0      913.68      983.63     18.77 o 
   6   7   0        2.29        5.41      2.12 o 
   7   7   0      466.72      446.43     21.11 o 
   8   7   0       80.31       70.41     10.92 o 
   9   7   0       17.02       25.76      7.76 o 
   0   8   0     1071.24     1053.32     22.61 o 
   1   8   0     4482.36     4296.66     24.26 o 
   2   8   0      304.66      275.90      4.62 o 
   3   8   0      104.17       94.18      3.06 o 
   4   8   0       57.96       61.72      4.46 o 
   5   8   0        7.50       12.40      2.93 o 
   6   8   0      326.90      302.26      9.79 o 
   7   8   0        2.38        2.68      1.99 o 
   8   8   0      123.67      114.86     14.86 o 
   1   9   0     3231.98     3002.72     58.94 o 
   2   9   0      120.53       93.17      7.53 o 
   3   9   0      427.90      433.32     12.28 o 
   4   9   0      432.30      529.58     17.10 o 
   5   9   0       38.40       36.76      5.89 o 
   6   9   0       22.18       20.92      4.00 o 
   7   9   0      160.14      163.03      7.74 o 
   8   9   0        0.07        4.47      6.54 o 
   0  10   0     3815.27     3987.20     70.04 o 
   1  10   0       93.36      102.90      3.83 o 
   2  10   0        0.63        1.98      1.99 o 
   3  10   0      147.26      158.55      3.47 o 
   4  10   0      102.23      114.55      4.49 o 
   5  10   0       44.79       39.56      6.30 o 
   6  10   0      100.06      100.00      4.51 o 
   7  10   0       18.85       23.85      5.81 o 
   8  10   0        4.69        5.14      3.36 o 
   1  11   0      744.50      746.58      8.88 o 
   2  11   0      585.94      572.36      8.86 o 
   3  11   0       85.52       91.78      5.57 o 
   4  11   0       71.53       65.92      3.77 o 
   5  11   0       38.18       36.08      5.19 o 
   6  11   0      302.35      309.85     12.22 o 
   7  11   0       39.94       19.11      5.66 o 
   8  11   0        0.00        6.85      7.62 o 
   0  12   0     3604.78     3729.22     98.95 o 
   1  12   0        1.26        1.48      1.51 o 
   2  12   0        7.97        9.51      2.39 o 
   3  12   0       34.90       39.98      5.95 o 
   4  12   0      201.05      240.98      8.83 o 
   5  12   0        2.23        2.54      1.69 o 
   6  12   0      305.56      332.81     14.36 o 
   7  12   0       29.60       35.27      6.76 o 
   8  12   0        9.22        3.12      4.09 o 
   1  13   0      392.42      437.65     15.37 o 
   2  13   0      304.65      276.80      6.73 o 
   3  13   0        0.35        2.23      1.90 o 
   4  13   0      442.45      485.82      6.62 o 
   5  13   0       24.25       12.34      4.08 o 
   6  13   0        0.69        2.17      4.48 o 
   7  13   0       11.23        7.57      5.86 o 
   0  14   0      538.01      481.64     22.43 o 
   1  14   0      136.64      118.42      4.28 o 
   2  14   0       10.89        8.85      2.75 o 
   3  14   0      179.72      204.38      5.21 o 
   4  14   0      188.42      179.68      9.00 o 
   5  14   0      134.32      140.74      9.46 o 
   6  14   0      202.00      199.40     27.60 o 
   7  14   0       20.95       22.50      6.81 o 
   1  15   0       90.95      111.13      5.59 o 
   2  15   0       12.68        6.28      1.86 o 
   3  15   0      368.85      423.41     10.51 o 
   4  15   0       46.58       51.19      4.83 o 
   5  15   0        0.00       -3.65      6.17 o 
   6  15   0       94.65       80.80     22.78 o 
   7  15   0        4.54        7.52      4.27 o 
   0  16   0      130.33      142.38      4.95 o 
   1  16   0       39.51       38.68      5.10 o 
   2  16   0      127.65      129.99      5.56 o 
   3  16   0        2.90        3.64      2.16 o 
   4  16   0       18.33       19.61      7.53 o 
   5  16   0       92.39       91.35     25.01 o 
   6  16   0       24.97       13.03      5.45 o 
   1  17   0      107.06       92.14      9.83 o 
   2  17   0       53.77       56.53      9.87 o 
   3  17   0       68.44       37.86      9.08 o 
   4  17   0       17.66        9.04      7.83 o 
   5  17   0        0.06        2.14      3.89 o 
   6  17   0       20.96       11.94      7.34 o 
   0  18   0      100.32      134.53     10.96 o 
   1  18   0       37.52       45.04      8.97 o 
   2  18   0        0.02        2.17      1.83 o 
   3  18   0       36.71       45.99     14.48 o 
   4  18   0        0.10        0.90      4.17 o 
   5  18   0       39.31       43.45      9.78 o 
   1  19   0       11.92       11.33      2.59 o 
   2  19   0        8.48       13.26      4.46 o 
   3  19   0        8.35       10.90      4.16 o 
   4  19   0       24.41       20.13      8.60 o 
   5  19   0       30.32       30.24      9.06 o 
   0  20   0       42.14       28.07     18.22 o 
   1  20   0       33.80       45.72      9.65 o 
   2  20   0        0.92        0.64      8.57 o 
   3  20   0        8.98       13.25      5.55 o 
   4  20   0       52.42       52.51     17.93 o 
   1  21   0        0.07        1.81      2.48 o 
   2  21   0        8.26       17.28      5.31 o 
   3  21   0        5.90        6.56      6.37 o 
   0  22   0        6.87        5.30      3.44 o 
   1  22   0       26.24       11.87      4.88 o 
  -9   0   1        4.82        8.09      7.88 o 
  -7   0   1      159.55      179.92     14.92 o 
  -5   0   1      269.29      220.33     19.47 o 
  -3   0   1     1510.76     1443.35     30.30 o 
  -1   0   1     2721.37     2784.62     25.79 o 
   1   0   1      117.90      116.65      6.02 o 
   3   0   1     3737.19     3495.45     55.91 o 
   5   0   1     6566.78     6693.30    165.45 o 
   7   0   1     1133.45     1019.53     26.91 o 
   9   0   1        2.63        5.77      5.77 o 
  -9   1   1       62.73       51.90     17.30 o 
  -8   1   1      113.61      128.77     36.64 o 
  -7   1   1      115.10      109.53      8.81 o 
  -6   1   1     1989.79     2051.01     46.92 o 
  -5   1   1       56.85       58.74      4.74 o 
  -4   1   1     4704.45     4949.26     84.31 o 
  -3   1   1     2426.09     2305.39     55.58 o 
  -2   1   1      267.11      265.67      6.13 o 
  -1   1   1      139.90      136.29      8.95 o 
   1   1   1      420.34      338.16      4.45 o 
   2   1   1     3003.46     2849.05     67.89 o 
   3   1   1       62.55       66.51      3.39 o 
   4   1   1      102.18      127.16      3.70 o 
   5   1   1     1215.66     1292.93     25.07 o 
   6   1   1      207.68      224.12     15.74 o 
   7   1   1       20.82       16.33      4.58 o 
   8   1   1        1.95        6.01      3.03 o 
   9   1   1        5.90        7.18      3.22 o 
  -9   2   1       93.47       84.34     24.02 o 
  -8   2   1      305.95      321.10     35.41 o 
  -7   2   1      444.56      455.88     21.59 o 
  -6   2   1       20.24       13.78      6.71 o 
  -5   2   1      455.56      517.95     15.06 o 
  -4   2   1     3564.52     3306.69     45.49 o 
  -3   2   1     1098.41     1074.65     27.86 o 
  -2   2   1     2419.06     2331.97     25.20 o 
  -1   2   1      358.77      319.41      4.13 o 
   0   2   1      993.72      881.22     15.28 o 
   1   2   1     6470.61     6367.60     42.00 o 
   2   2   1     1020.12      887.22      9.73 o 
   3   2   1     2746.37     2552.55     16.00 o 
   4   2   1     2192.90     2127.57     28.50 o 
   5   2   1      639.77      737.41     21.14 o 
   6   2   1      645.22      710.61     18.89 o 
   7   2   1        7.99        7.08      2.75 o 
   8   2   1      321.26      304.36      9.11 o 
   9   2   1       43.85       43.66      8.11 o 
  -9   3   1       13.91       11.47     14.20 o 
  -8   3   1        4.10       10.60      4.75 o 
  -7   3   1      650.15      637.95     17.22 o 
  -6   3   1      279.94      299.24     24.20 o 
  -5   3   1      765.03      736.48     14.68 o 
  -4   3   1       11.09       13.31      2.64 o 
  -3   3   1     1894.38     1989.55     48.55 o 
  -2   3   1      102.99       98.90      1.96 o 
   0   3   1      760.51      647.60      5.91 o 
   1   3   1      942.22      837.98      9.88 o 
   2   3   1     3107.34     2822.64     16.11 o 
   3   3   1      685.81      641.51     11.99 o 
   4   3   1     2015.32     1893.30     31.97 o 
   5   3   1      144.82      125.91      4.52 o 
   6   3   1     3188.51     3444.34    114.93 o 
   7   3   1      886.51      894.61     27.76 o 
   8   3   1      133.41      141.36      9.12 o 
   9   3   1       26.16       20.95      5.96 o 
  -9   4   1       26.95       31.54     19.22 o 
  -8   4   1       16.45       22.06     13.14 o 
  -7   4   1        2.98        8.60      6.13 o 
  -6   4   1      140.75      137.20     17.82 o 
  -5   4   1      465.29      492.54      8.80 o 
  -4   4   1      813.74      867.80     19.49 o 
  -3   4   1     1441.84     1473.41     16.40 o 
  -2   4   1     6637.66     5979.67     29.71 o 
   1   4   1      129.97      151.37      2.90 o 
   2   4   1      675.38      583.02      5.91 o 
   3   4   1     2069.75     2012.21     24.91 o 
   4   4   1        5.57        7.93      2.00 o 
   5   4   1     1305.28     1297.72     24.00 o 
   6   4   1      769.99      765.32     17.10 o 
   7   4   1       22.94       26.85      5.26 o 
   8   4   1        4.52        7.33      2.76 o 
   9   4   1        0.51        4.23      5.03 o 
  -9   5   1       39.35       41.16     11.07 o 
  -8   5   1       73.88       70.04     12.34 o 
  -7   5   1      141.33      114.74     12.97 o 
  -6   5   1       33.95       44.16     11.61 o 
  -5   5   1      461.58      507.31      8.88 o 
  -4   5   1      866.53      933.37     16.23 o 
  -3   5   1       97.77       88.99      6.41 o 
  -2   5   1      796.45      782.28     20.31 o 
  -1   5   1      680.55      610.17      7.58 o 
   0   5   1     7253.79     6855.23     54.28 o 
   1   5   1     4495.52     4384.14     35.87 o 
   2   5   1      324.02      317.28      5.79 o 
   3   5   1     1074.61     1061.05     15.15 o 
   4   5   1     1184.84     1361.39     18.81 o 
   5   5   1      385.14      412.88     13.81 o 
   6   5   1      300.61      323.77      7.82 o 
   7   5   1        0.05        4.12      3.05 o 
   8   5   1       73.84       61.54     14.20 o 
   9   5   1       15.46       11.99     10.97 o 
  -9   6   1        7.80       14.09     10.15 o 
  -8   6   1       35.73       44.55      7.52 o 
  -7   6   1      214.32      217.53      8.79 o 
  -6   6   1       78.28       83.62      8.85 o 
  -5   6   1      460.01      503.95      9.72 o 
  -4   6   1     2272.27     2542.31     80.46 o 
  -3   6   1      273.25      264.74      4.35 o 
  -2   6   1        2.04        3.49      1.33 o 
  -1   6   1     4413.60     4375.91     26.44 o 
   0   6   1       69.46       45.14      9.41 o 
   1   6   1     2018.49     2034.50     13.13 o 
   2   6   1      819.34      750.45     10.67 o 
   3   6   1       15.25       17.33      2.56 o 
   4   6   1      765.13      799.13     15.99 o 
   5   6   1      226.97      225.34      6.45 o 
   6   6   1       27.07       31.85      3.91 o 
   7   6   1      683.49      711.95     32.80 o 
   8   6   1        1.23        4.80      7.07 o 
   9   6   1      254.83      336.49     35.21 o 
  -9   7   1        7.28       11.98      9.77 o 
  -8   7   1        7.34       17.09      6.34 o 
  -7   7   1      205.74      202.59      9.18 o 
  -6   7   1      895.06      941.52     28.76 o 
  -5   7   1       31.26       26.92      4.18 o 
  -4   7   1      172.24      163.89      8.30 o 
  -3   7   1      288.02      234.33      4.54 o 
  -2   7   1     3638.21     3813.59     31.07 o 
  -1   7   1     4973.83     5125.96     67.77 o 
   0   7   1      546.67      440.81      7.53 o 
   1   7   1     1758.99     1730.99     49.68 o 
   2   7   1      147.69      168.88      3.23 o 
   3   7   1     2840.19     2785.82     39.18 o 
   4   7   1       10.17       24.10      3.22 o 
   5   7   1      165.20      162.59      4.87 o 
   6   7   1       35.71       30.47      4.56 o 
   7   7   1        1.37        3.47      5.16 o 
   8   7   1       48.41       32.38     10.65 o 
   9   7   1        0.07        6.81      4.05 o 
  -9   8   1        9.70        0.50      8.98 o 
  -8   8   1        1.33        1.07      3.29 o 
  -7   8   1      372.65      350.95      8.00 o 
  -6   8   1      241.26      238.03      9.01 o 
  -5   8   1      340.02      327.95      5.96 o 
  -4   8   1     1039.03     1114.62     18.82 o 
  -3   8   1        7.52        4.75      1.88 o 
  -2   8   1      156.36      145.80      1.79 o 
  -1   8   1        6.02        4.06      0.79 o 
   0   8   1      381.08      333.50      9.88 o 
   1   8   1      535.12      518.31     15.16 o 
   2   8   1       36.54       39.21      2.58 o 
   3   8   1      142.09      166.22      3.39 o 
   4   8   1      408.43      423.95      7.09 o 
   5   8   1        0.67        2.04      1.12 o 
   6   8   1      116.43      122.49      6.30 o 
   7   8   1       54.17       51.79      7.14 o 
   8   8   1       40.78       49.42     17.68 o 
  -8   9   1       45.27       56.78     16.02 o 
  -7   9   1        1.28        2.24      1.80 o 
  -6   9   1       99.30       94.10      5.52 o 
  -5   9   1      463.93      470.63      9.75 o 
  -4   9   1        1.13        2.48      1.57 o 
  -3   9   1     2485.51     2347.63     41.05 o 
  -2   9   1       77.19       92.22      2.96 o 
  -1   9   1       92.97       79.43      3.67 o 
   0   9   1      595.30      630.39     11.06 o 
   1   9   1     1269.09     1215.64     12.01 o 
   2   9   1      180.78      192.81      4.48 o 
   3   9   1     4171.67     4509.18     65.71 o 
   4   9   1      112.80      106.23      4.03 o 
   5   9   1       46.02       58.74      3.74 o 
   6   9   1      306.11      328.43     12.28 o 
   7   9   1        9.17       13.82      4.90 o 
   8   9   1       61.75       57.61     13.94 o 
  -8  10   1       11.89       14.37      5.68 o 
  -7  10   1        0.08        2.94      1.71 o 
  -6  10   1      104.09       98.24      5.18 o 
  -5  10   1     1024.98     1126.42     29.22 o 
  -4  10   1       81.85       82.19      6.03 o 
  -3  10   1      883.20      918.73     13.33 o 
  -2  10   1      168.13      189.69      3.09 o 
  -1  10   1      503.53      490.30      7.35 o 
   0  10   1      682.62      651.53     12.72 o 
   1  10   1      208.74      229.50      4.90 o 
   2  10   1       40.06       31.98      2.88 o 
   3  10   1      167.48      168.88      3.48 o 
   4  10   1      619.23      641.78     14.44 o 
   5  10   1      822.74      843.14     15.94 o 
   6  10   1       37.97       26.49      6.11 o 
   7  10   1        2.81        4.00      3.23 o 
   8  10   1        2.41        7.10      4.99 o 
  -8  11   1       17.22       10.90      7.11 o 
  -7  11   1        3.04       -3.37      5.21 o 
  -6  11   1       12.57        9.64      3.66 o 
  -5  11   1      145.89      161.99      8.32 o 
  -4  11   1       68.09       66.13      6.10 o 
  -3  11   1        0.31       -0.03      0.94 o 
  -2  11   1        4.80        3.29      1.40 o 
  -1  11   1       78.25       82.45      4.74 o 
   0  11   1      908.03     1063.18     38.91 o 
   1  11   1       28.30       24.95      3.87 o 
   2  11   1     1820.82     1971.64     28.26 o 
   3  11   1      371.90      349.60     11.33 o 
   4  11   1       75.65       76.00      4.43 o 
   5  11   1      334.08      352.67      8.60 o 
   6  11   1       16.85       19.57      5.61 o 
   7  11   1       39.08       40.93      8.69 o 
   8  11   1        0.15        1.71      4.03 o 
  -8  12   1       37.90       29.63     11.75 o 
  -7  12   1        2.46        3.01      3.42 o 
  -6  12   1        3.85       12.86      3.58 o 
  -5  12   1       24.68       28.16      4.70 o 
  -4  12   1      446.55      438.98     12.97 o 
  -3  12   1      796.44      804.38     16.29 o 
  -2  12   1        7.86       11.24      2.05 o 
  -1  12   1      199.42      193.39      4.96 o 
   0  12   1      165.36      182.15      6.23 o 
   1  12   1      522.23      558.35      9.85 o 
   2  12   1      465.47      496.85      8.86 o 
   3  12   1       53.95       44.46      4.66 o 
   4  12   1        3.07        2.60      1.85 o 
   5  12   1      420.21      446.44     10.03 o 
   6  12   1        4.58        5.57      3.11 o 
   7  12   1        9.54        5.52      5.14 o 
   8  12   1        1.35        3.23      4.87 o 
  -7  13   1       17.65        6.45      4.91 o 
  -6  13   1        0.38        1.03      3.91 o 
  -5  13   1        0.08       -1.07      2.19 o 
  -4  13   1      396.99      406.58     10.29 o 
  -3  13   1      429.05      441.86     14.40 o 
  -2  13   1      143.98      146.46      4.04 o 
  -1  13   1      100.96      119.34      5.27 o 
   0  13   1        1.17        3.22      1.91 o 
   1  13   1      625.39      669.05     11.48 o 
   2  13   1      255.45      235.00      4.95 o 
   3  13   1      551.28      541.48     11.04 o 
   4  13   1        2.99        4.46      1.72 o 
   5  13   1       24.66       20.61      5.95 o 
   6  13   1        5.55        6.64      4.42 o 
   7  13   1        1.77        4.45      3.90 o 
  -7  14   1        3.94        6.27      5.82 o 
  -6  14   1       30.51       30.31      8.35 o 
  -5  14   1       93.00       80.60     10.55 o 
  -4  14   1       95.99      100.27      8.10 o 
  -3  14   1       66.48       63.35      6.51 o 
  -2  14   1        5.72        8.03      2.93 o 
  -1  14   1        6.27       16.48      2.94 o 
   0  14   1      419.03      385.79      9.63 o 
   1  14   1        2.29        3.50      2.25 o 
   2  14   1       32.63       35.94      5.38 o 
   3  14   1        8.92        5.98      1.66 o 
   4  14   1       10.16        5.77      2.94 o 
   5  14   1      102.83       74.21     17.31 o 
   6  14   1        0.08        8.92      6.16 o 
   7  14   1       25.37       24.11      9.46 o 
  -7  15   1      128.04      115.84     23.85 o 
  -6  15   1        0.09        2.34      4.57 o 
  -5  15   1      222.37      204.75     28.91 o 
  -4  15   1        0.21        0.43      3.92 o 
  -3  15   1      791.39      854.15     26.97 o 
  -2  15   1       18.09        7.25      2.99 o 
  -1  15   1      233.39      268.45      5.77 o 
   0  15   1        1.02        1.30      1.21 o 
   1  15   1      287.53      294.17      6.19 o 
   2  15   1      194.79      242.49     10.31 o 
   3  15   1       40.79       38.08      4.62 o 
   4  15   1       70.22      101.93     13.54 o 
   5  15   1       16.35       21.90      6.68 o 
   6  15   1       10.67       22.67      9.46 o 
   7  15   1        0.28        1.13      6.95 o 
  -6  16   1       14.72        6.94      5.63 o 
  -5  16   1       43.47       24.55      8.48 o 
  -4  16   1        1.07        4.08      1.46 o 
  -3  16   1       12.34       13.69      3.06 o 
  -2  16   1      166.59      211.90     13.98 o 
  -1  16   1      500.35      560.49     13.39 o 
   0  16   1        6.99        3.07      1.24 o 
   1  16   1        7.67        5.10      2.68 o 
   2  16   1      196.35      240.63      7.51 o 
   3  16   1       16.65       15.75      7.91 o 
   4  16   1        0.01        4.56      3.73 o 
   5  16   1        3.62        4.67      4.65 o 
   6  16   1       55.01       41.30     10.12 o 
  -6  17   1        0.33        7.80      4.12 o 
  -5  17   1        0.76        2.08      4.17 o 
  -4  17   1       48.13       35.36      9.52 o 
  -3  17   1      196.85      193.36     11.37 o 
  -2  17   1       56.48       69.47     13.36 o 
  -1  17   1       53.46       46.14     11.57 o 
   0  17   1        4.69        2.44      1.80 o 
   1  17   1       75.01       58.25      5.77 o 
   2  17   1        2.98        0.92      2.90 o 
   3  17   1      472.81      526.04     37.02 o 
   4  17   1       13.89        6.55      4.18 o 
   5  17   1       12.72       15.50      5.41 o 
   6  17   1        8.01        9.67      6.93 o 
  -5  18   1       14.10       10.07      7.83 o 
  -4  18   1      142.92      172.61      9.44 o 
  -3  18   1       22.06       19.12      4.48 o 
  -2  18   1       31.10       12.78      3.45 o 
  -1  18   1       20.10       25.59      6.34 o 
   0  18   1       16.46        7.98      2.46 o 
   1  18   1       10.46        2.44      3.97 o 
   2  18   1       35.16       38.81      8.60 o 
   3  18   1       20.89       20.19      5.43 o 
   4  18   1       30.23       42.12     15.37 o 
   5  18   1        6.80        3.49      5.68 o 
  -5  19   1        1.80       -1.87      4.85 o 
  -4  19   1       28.53       25.82      8.30 o 
  -3  19   1        3.36        3.84      2.68 o 
  -2  19   1        8.12        3.18      3.15 o 
  -1  19   1       48.65       44.94     10.26 o 
   0  19   1       15.30        5.75      2.35 o 
   1  19   1       34.28       61.80      5.89 o 
   2  19   1        2.09        1.99      5.06 o 
   3  19   1        2.07        6.94      4.07 o 
   4  19   1        0.29        4.71      4.24 o 
  -4  20   1       29.26       16.21     10.37 o 
  -3  20   1       62.93       80.96     25.26 o 
  -2  20   1       21.85       27.26      5.97 o 
  -1  20   1       30.15       24.29      7.14 o 
   0  20   1       56.39       64.95     12.81 o 
   1  20   1        0.09        0.83      2.51 o 
   2  20   1       36.73       33.38     11.36 o 
   3  20   1       20.42       17.62      8.68 o 
   4  20   1       44.84       45.02     13.72 o 
  -3  21   1      282.80      359.21     15.16 o 
  -2  21   1       14.23       16.11      4.15 o 
  -1  21   1        8.63       13.70      5.43 o 
   0  21   1        1.82        4.16      2.45 o 
   1  21   1       53.42       41.03     12.02 o 
   2  21   1        6.36       11.26      5.59 o 
   3  21   1       99.30       93.60     14.93 o 
  -1  22   1        3.61        6.50      2.67 o 
   0  22   1        3.13        3.62      3.91 o 
   1  22   1        5.84       10.95      5.88 o 
  -8   0   2       67.37       67.72     29.78 o 
  -6   0   2       29.70       25.10     14.80 o 
  -4   0   2      246.11      252.33     18.16 o 
  -2   0   2     7200.42     7391.00     66.77 o 
   0   0   2     4323.41     4317.80     25.60 o 
   2   0   2     1458.13     1356.50     43.16 o 
   4   0   2       95.59      104.66      5.28 o 
   6   0   2     1725.69     1730.99    117.53 o 
   8   0   2       85.70       56.42     17.85 o 
  -9   1   2       62.91       50.54     15.02 o 
  -8   1   2        0.20        6.19      4.74 o 
  -7   1   2       38.59       46.76     10.10 o 
  -6   1   2      824.19      800.30     71.11 o 
  -5   1   2      504.69      496.81     44.74 o 
  -4   1   2      344.84      351.11     18.93 o 
  -2   1   2      405.51      360.77      8.16 o 
  -1   1   2     1706.13     1602.99     37.46 o 
   0   1   2     1417.63     1370.77     17.58 o 
   2   1   2    12864.85    13652.51     81.95 o 
   3   1   2      705.14      649.42      8.14 o 
   4   1   2     2349.32     2450.37     35.74 o 
   5   1   2      519.67      486.91     12.01 o 
   6   1   2      108.54      111.22      6.80 o 
   7   1   2      390.41      396.65     15.82 o 
   8   1   2       48.62       52.40      9.16 o 
   9   1   2       17.28       16.62      4.39 o 
  -9   2   2       85.28       59.35     18.38 o 
  -8   2   2       17.09       25.10     10.63 o 
  -7   2   2      257.77      254.31     16.59 o 
  -6   2   2      174.13      173.91     17.58 o 
  -5   2   2     1009.77      939.53     38.73 o 
  -4   2   2      753.50      626.02     38.83 o 
  -3   2   2       36.00       32.63      3.31 o 
  -2   2   2      533.96      463.02      8.89 o 
  -1   2   2       67.61       53.98      2.35 o 
   0   2   2     1014.89      926.15     14.46 o 
   1   2   2        4.38        6.93      1.89 o 
   2   2   2     2562.13     2316.20     25.47 o 
   3   2   2        0.39        0.97      1.50 o 
   4   2   2        0.03        1.29      2.78 o 
   5   2   2     2064.55     2240.43     31.71 o 
   6   2   2      257.12      263.75     14.65 o 
   7   2   2       53.80       47.24      8.45 o 
   8   2   2       41.95       46.76      8.62 o 
   9   2   2        0.00        3.49      3.44 o 
  -9   3   2       17.71       24.80     10.80 o 
  -8   3   2      228.45      218.81     19.79 o 
  -7   3   2     1396.11     1369.60     27.06 o 
  -6   3   2       38.37       31.82      8.23 o 
  -5   3   2      370.24      326.82     13.61 o 
  -4   3   2      337.05      435.19      8.27 o 
  -3   3   2     2876.07     2729.97     26.84 o 
  -2   3   2     6179.02     6314.06     40.74 o 
  -1   3   2    10285.34    10846.37     88.82 o 
   0   3   2     1007.61      964.39     11.49 o 
   1   3   2      149.66      149.88      3.79 o 
   2   3   2      148.46      169.86      3.14 o 
   3   3   2      979.07     1061.40     12.45 o 
   4   3   2       22.74       31.36      4.11 o 
   5   3   2      390.07      402.20     16.09 o 
   6   3   2        8.84        5.97      4.09 o 
   7   3   2       34.49       37.83      5.64 o 
   8   3   2       63.36       53.66     12.22 o 
   9   3   2       36.73       26.03      6.12 o 
  -9   4   2       44.65       27.42     10.26 o 
  -8   4   2      195.14      159.42     21.71 o 
  -7   4   2        2.49        4.95      6.06 o 
  -6   4   2      104.94       79.85     16.67 o 
  -5   4   2      160.49      164.29      5.52 o 
  -4   4   2        0.15        1.97      2.18 o 
  -3   4   2       60.44       65.10      5.57 o 
  -2   4   2     2539.97     2446.38     25.08 o 
  -1   4   2       29.68       29.64      1.85 o 
   1   4   2        3.72        1.77      0.87 o 
   2   4   2        0.02        6.51      1.81 o 
   3   4   2     1008.46      892.80     10.52 o 
   4   4   2     2379.04     2186.28     31.03 o 
   5   4   2      562.93      638.56     21.49 o 
   6   4   2      672.62      686.04     28.40 o 
   7   4   2      294.03      303.33      8.70 o 
   8   4   2       29.03       27.87      7.34 o 
   9   4   2       16.23       13.22      7.58 o 
  -9   5   2      112.85      112.16     15.09 o 
  -8   5   2       57.88       72.10     11.48 o 
  -7   5   2        8.33       20.78      7.17 o 
  -6   5   2        1.86       26.88      6.77 o 
  -5   5   2       50.78       46.68      3.46 o 
  -4   5   2      150.56      238.79     12.53 o 
  -3   5   2       10.12       26.62      2.81 o 
  -2   5   2     1181.25     1258.09     15.02 o 
  -1   5   2     2600.22     2455.07     53.28 o 
   1   5   2      567.04      575.98     10.72 o 
   2   5   2      330.73      335.87      4.20 o 
   3   5   2      267.30      322.03      5.45 o 
   4   5   2      315.37      289.13      5.31 o 
   5   5   2      135.30      156.52      5.94 o 
   6   5   2      145.15      160.10      8.21 o 
   7   5   2        4.38        4.57      2.04 o 
   8   5   2       39.93       21.19      6.36 o 
   9   5   2        6.80        6.48      4.23 o 
  -9   6   2       11.57       12.40     11.00 o 
  -8   6   2       51.68       73.20     18.19 o 
  -7   6   2      694.90      716.80     52.08 o 
  -6   6   2     3901.32     4229.79    141.48 o 
  -5   6   2       95.04      117.07      8.57 o 
  -4   6   2     1266.12     1333.39     18.62 o 
  -3   6   2        0.30        3.37      1.82 o 
  -2   6   2      633.95      586.70     19.51 o 
  -1   6   2      227.95      272.99      6.22 o 
   0   6   2     3017.56     2985.09     29.20 o 
   1   6   2      165.98      155.22      5.26 o 
   2   6   2      843.27      826.09      7.80 o 
   3   6   2     2178.35     2252.93     54.43 o 
   4   6   2     1512.17     1590.60     19.80 o 
   5   6   2        5.18        7.36      2.61 o 
   6   6   2       45.08       49.97      7.84 o 
   7   6   2       16.73       17.04      3.93 o 
   8   6   2       10.63        5.31      4.56 o 
   9   6   2      209.38      223.15     12.19 o 
  -9   7   2       22.93       14.75     10.70 o 
  -8   7   2        2.65       13.74      6.48 o 
  -7   7   2       63.77       71.85      7.65 o 
  -6   7   2      343.26      338.74     11.91 o 
  -5   7   2      390.54      419.82      8.00 o 
  -4   7   2      153.32      143.07      4.05 o 
  -3   7   2      574.25      611.83     16.56 o 
  -2   7   2       76.63       68.70      1.90 o 
  -1   7   2     1437.53     1454.32     30.90 o 
   0   7   2     1122.27     1027.29     11.41 o 
   1   7   2     5506.46     5001.20     64.57 o 
   2   7   2      102.90       88.34      3.67 o 
   3   7   2       30.84       24.01      3.36 o 
   4   7   2       28.57       39.97      5.07 o 
   5   7   2       54.57       58.87      9.63 o 
   6   7   2       96.93      112.95      6.19 o 
   7   7   2      293.31      319.06     11.06 o 
   8   7   2       38.55       24.17     10.35 o 
  -9   8   2       90.64       74.53     33.45 o 
  -8   8   2       62.72       47.47     12.46 o 
  -7   8   2      109.95      106.10     13.24 o 
  -6   8   2        1.01        1.37      1.39 o 
  -5   8   2      453.68      523.38     28.90 o 
  -4   8   2      414.16      467.27     12.20 o 
  -3   8   2      331.66      297.74      7.35 o 
  -2   8   2     1318.43     1192.37     22.35 o 
  -1   8   2      587.44      714.92     11.48 o 
   0   8   2     4385.03     4273.02     31.50 o 
   1   8   2      886.68      893.76     21.46 o 
   2   8   2      121.54      114.56      3.77 o 
   3   8   2      187.40      189.62      2.96 o 
   4   8   2      549.76      569.37      9.47 o 
   5   8   2        0.79        2.06      2.85 o 
   6   8   2      368.57      375.90      8.12 o 
   7   8   2        8.27       11.36      6.03 o 
   8   8   2        0.33        1.27      3.25 o 
  -8   9   2       12.16       13.76      5.66 o 
  -7   9   2      332.62      353.18     16.60 o 
  -6   9   2        2.28       -2.44      2.62 o 
  -5   9   2       17.23       19.81      3.49 o 
  -4   9   2       11.61        4.29      2.61 o 
  -3   9   2      362.96      422.70      8.91 o 
  -2   9   2      795.86      832.85     20.97 o 
  -1   9   2       80.40       55.59      7.04 o 
   0   9   2      936.22     1011.36     11.20 o 
   1   9   2      663.76      671.66      8.47 o 
   2   9   2     4787.28     4783.66     71.03 o 
   3   9   2      438.38      441.97     11.02 o 
   4   9   2      130.68      121.32      4.89 o 
   5   9   2      178.33      191.12      4.97 o 
   6   9   2        9.19        5.38      4.26 o 
   7   9   2        5.48        5.29      4.03 o 
   8   9   2        8.17       13.63      5.71 o 
  -8  10   2       54.74       77.07     13.93 o 
  -7  10   2      293.75      308.40      7.91 o 
  -6  10   2      420.82      458.26     11.63 o 
  -5  10   2        0.70        3.55      2.92 o 
  -4  10   2      942.23     1047.96     25.94 o 
  -3  10   2      283.76      307.30      8.14 o 
  -2  10   2       96.82       99.11      7.51 o 
  -1  10   2      315.93      263.03      6.52 o 
   0  10   2     1037.33      927.58     12.36 o 
   1  10   2      540.60      561.59      8.50 o 
   2  10   2     1417.30     1429.56     43.55 o 
   3  10   2        0.23        1.53      1.57 o 
   4  10   2      678.94      705.82     15.93 o 
   5  10   2      200.31      193.19      7.02 o 
   6  10   2        2.73        4.17      2.31 o 
   7  10   2       34.84       24.44      6.78 o 
   8  10   2        5.86       11.42      4.11 o 
  -8  11   2      149.84      172.03      8.67 o 
  -7  11   2        5.99        6.70      3.44 o 
  -6  11   2       50.11       68.60      7.64 o 
  -5  11   2      277.69      287.54     14.96 o 
  -4  11   2      217.80      243.32      9.54 o 
  -3  11   2       69.49       74.63      5.12 o 
  -2  11   2        0.15        2.50      3.41 o 
  -1  11   2        3.64        3.06      1.06 o 
   0  11   2       15.65        5.05      2.06 o 
   1  11   2        0.51       -0.35      2.48 o 
   2  11   2      139.78      119.95      4.15 o 
   3  11   2      443.73      484.87     10.78 o 
   4  11   2      474.83      518.70     11.52 o 
   5  11   2       15.23       15.58      4.50 o 
   6  11   2       20.48       17.09      5.42 o 
   7  11   2       12.66        8.77      4.36 o 
   8  11   2        0.00        3.73      5.15 o 
  -8  12   2        2.39        0.89      3.94 o 
  -7  12   2      215.75      229.38      8.86 o 
  -6  12   2      411.95      439.83     20.14 o 
  -5  12   2       96.66      121.35     26.69 o 
  -4  12   2        4.55       -0.16      3.09 o 
  -3  12   2      135.08      187.87      6.14 o 
  -2  12   2      510.62      575.61     27.67 o 
  -1  12   2     1952.76     1948.19     30.83 o 
   0  12   2     1490.01     1656.03     24.32 o 
   1  12   2      778.38      775.33     17.45 o 
   2  12   2      191.71      168.61      5.61 o 
   3  12   2      505.69      487.20     11.31 o 
   4  12   2       11.03        6.06      3.03 o 
   5  12   2      290.36      297.70     13.14 o 
   6  12   2      345.11      329.80     11.42 o 
   7  12   2        0.56        3.45      2.90 o 
  -7  13   2        7.07        6.75      3.84 o 
  -6  13   2        0.98        2.15      2.65 o 
  -5  13   2      461.08      531.51     18.92 o 
  -4  13   2      144.60      182.15      6.54 o 
  -3  13   2      145.65      143.87      5.46 o 
  -2  13   2        1.99        2.58      4.35 o 
  -1  13   2       93.85       93.30      6.59 o 
   0  13   2        5.65        8.30      3.79 o 
   1  13   2      417.44      367.26      6.93 o 
   2  13   2      210.72      224.20      5.60 o 
   3  13   2      153.95      139.61      4.71 o 
   4  13   2      171.73      157.57      6.14 o 
   5  13   2      334.16      343.98      9.57 o 
   6  13   2       60.32       77.41      8.76 o 
   7  13   2      197.13      215.57     25.07 o 
  -7  14   2       19.46       16.33      6.27 o 
  -6  14   2      132.35      145.29     13.06 o 
  -5  14   2      184.22      231.89      7.33 o 
  -4  14   2       60.35       55.07      9.57 o 
  -3  14   2       20.33       27.54      5.79 o 
  -2  14   2      214.55      261.14     10.17 o 
  -1  14   2       33.22       33.49      4.14 o 
   0  14   2      158.31      191.20      6.62 o 
   1  14   2       92.76      101.41      5.45 o 
   2  14   2      330.21      350.91      9.10 o 
   3  14   2      110.75      103.88      6.95 o 
   4  14   2       20.17       23.98      6.67 o 
   5  14   2        1.42        9.88      7.37 o 
   6  14   2        8.63       10.35      6.20 o 
   7  14   2       27.34       24.49     10.10 o 
  -7  15   2       23.58       15.26      6.15 o 
  -6  15   2       17.05       11.66      4.01 o 
  -5  15   2      133.07      150.97      8.57 o 
  -4  15   2       33.49       35.71      6.65 o 
  -3  15   2       70.09       73.59     12.53 o 
  -2  15   2        0.07        2.42      3.11 o 
  -1  15   2        6.58        1.51      4.35 o 
   0  15   2        6.35        3.74      2.36 o 
   1  15   2      467.83      557.53     14.12 o 
   2  15   2        9.55        5.29      2.74 o 
   3  15   2      145.47      152.79      6.78 o 
   4  15   2      289.39      295.94     13.21 o 
   5  15   2        5.17       10.65      4.91 o 
   6  15   2      101.88      113.38     27.82 o 
  -6  16   2        1.66        0.41      6.74 o 
  -5  16   2       70.15       46.42      9.11 o 
  -4  16   2       11.59        8.45      3.76 o 
  -3  16   2       31.63       23.79      6.09 o 
  -2  16   2       52.93       43.23      8.12 o 
  -1  16   2       73.79       83.30      6.97 o 
   0  16   2       53.29       50.68      3.89 o 
   1  16   2       31.01       40.94      6.92 o 
   2  16   2       72.15       75.53      5.87 o 
   3  16   2       29.92       23.01      7.63 o 
   4  16   2       34.97       29.09     10.76 o 
   5  16   2        0.42        7.67      3.76 o 
   6  16   2       24.51       27.77     10.09 o 
  -6  17   2        2.02       10.22      6.57 o 
  -5  17   2        6.09        5.14      4.11 o 
  -4  17   2        0.64        4.78      3.39 o 
  -3  17   2       17.52       21.47      4.73 o 
  -2  17   2      127.94      133.46      6.25 o 
  -1  17   2        2.24       13.52      5.03 o 
   0  17   2       58.03       61.65      4.48 o 
   1  17   2       51.03       64.98      9.34 o 
   2  17   2        8.17       10.07      5.28 o 
   3  17   2       15.13       17.84      7.03 o 
   4  17   2       55.28       57.11     16.26 o 
   5  17   2       13.33        8.75      5.47 o 
  -5  18   2       35.68       44.53     16.06 o 
  -4  18   2       52.63       42.01      9.23 o 
  -3  18   2        3.16        6.15      4.17 o 
  -2  18   2      203.06      246.27      7.98 o 
  -1  18   2       34.46       24.33      5.18 o 
   0  18   2      131.70      126.49      5.22 o 
   1  18   2      145.18      154.68      7.79 o 
   2  18   2        0.56        2.88      4.59 o 
   3  18   2      169.27      172.43     12.30 o 
   4  18   2        3.66        5.00      4.23 o 
   5  18   2       17.09       10.11      6.48 o 
  -4  19   2       16.65       10.04      5.55 o 
  -3  19   2       49.48       43.80     11.63 o 
  -2  19   2       40.19       29.22      8.22 o 
  -1  19   2       27.98       20.74      3.68 o 
   0  19   2       10.44        7.33      2.93 o 
   1  19   2       24.10       30.08      8.01 o 
   2  19   2        2.06        2.35      5.09 o 
   3  19   2       41.29       54.99     10.44 o 
   4  19   2        6.60        6.46      3.24 o 
  -4  20   2        8.94        5.38      4.71 o 
  -3  20   2        2.43        4.86      5.55 o 
  -2  20   2        0.90        3.85      3.07 o 
  -1  20   2       18.33       27.81      6.47 o 
   0  20   2        0.09       -1.08      4.01 o 
   1  20   2       11.50       12.37      4.87 o 
   2  20   2       13.04       11.17      4.43 o 
   3  20   2       17.19       15.43      5.55 o 
  -3  21   2       77.60       63.96     22.13 o 
  -2  21   2        0.01        3.88      2.73 o 
  -1  21   2        2.28        1.10      3.30 o 
   0  21   2       11.63       12.95      3.65 o 
   1  21   2       28.02       15.45      6.41 o 
   2  21   2       29.16       26.66     10.42 o 
   0  22   2       15.39       21.44      7.69 o 
  -9   0   3       83.43       93.12     29.90 o 
  -7   0   3      347.15      323.91     26.88 o 
  -5   0   3      113.64       68.05     25.12 o 
  -3   0   3      635.49      763.65     12.87 o 
  -1   0   3     4368.71     4080.44     26.11 o 
   1   0   3      640.45      663.18     10.68 o 
   3   0   3     4619.34     4655.56     34.53 o 
   7   0   3       89.25       94.18     11.84 o 
   9   0   3        0.01        2.33      5.17 o 
  -9   1   3       13.64        7.21     10.09 o 
  -8   1   3        1.88        9.25      7.27 o 
  -7   1   3      180.20      223.29     16.05 o 
  -6   1   3      332.25      316.08     12.37 o 
  -5   1   3       24.03       22.79      5.93 o 
  -4   1   3     6310.10     6806.80     91.69 o 
  -3   1   3    11224.84    12396.63     82.38 o 
  -1   1   3    15686.69    17670.83    150.21 o 
   0   1   3     1289.86     1217.90     11.07 o 
   1   1   3     1106.32     1059.24     11.19 o 
   2   1   3     2091.19     2030.50     52.64 o 
   3   1   3     1309.00     1353.24     34.63 o 
   4   1   3      155.22      161.87      6.53 o 
   5   1   3      139.59      150.23      5.40 o 
   6   1   3      533.07      587.94     13.85 o 
   7   1   3       46.22       45.10      7.47 o 
   8   1   3      123.15      133.59      6.90 o 
   9   1   3       41.79       43.68      7.39 o 
  -9   2   3        9.33        9.78      7.23 o 
  -8   2   3       35.52       51.15     14.20 o 
  -7   2   3      491.18      537.73     22.46 o 
  -6   2   3      319.74      332.27     20.95 o 
  -5   2   3      606.66      663.23     50.88 o 
  -4   2   3     3470.54     4232.90     57.38 o 
  -3   2   3       29.84       35.18      6.43 o 
  -2   2   3     1964.59     2078.47     68.72 o 
  -1   2   3     2641.50     2598.50     18.30 o 
   1   2   3        1.19        1.75      1.22 o 
   2   2   3      541.82      503.47      6.63 o 
   3   2   3     3491.94     3405.49     46.43 o 
   4   2   3      311.19      338.73      6.60 o 
   5   2   3       11.23       21.05      3.52 o 
   6   2   3     1388.48     1436.78     34.06 o 
   7   2   3      522.04      542.26     13.50 o 
   8   2   3       22.06       12.95      4.70 o 
   9   2   3       31.59       20.27      6.19 o 
  -9   3   3       86.89       65.90     19.60 o 
  -8   3   3       10.29       10.66      9.21 o 
  -7   3   3      309.06      359.10     16.86 o 
  -6   3   3        5.34       12.55      8.19 o 
  -5   3   3        4.85       18.24      6.83 o 
  -4   3   3      129.01      111.58      6.57 o 
  -3   3   3      310.00      270.37      5.56 o 
  -1   3   3     8739.73     8766.34     73.89 o 
   1   3   3     7504.11     8041.79     90.45 o 
   2   3   3     6579.22     6306.21     45.05 o 
   3   3   3      386.10      393.41      6.28 o 
   4   3   3      634.80      695.41     10.64 o 
   5   3   3      154.39      154.25      4.38 o 
   6   3   3     1020.79     1109.43     22.27 o 
   7   3   3      407.92      433.33     15.35 o 
   8   3   3       50.05       28.95      6.75 o 
   9   3   3       13.58        9.38      4.05 o 
  -9   4   3       61.52      114.47     18.31 o 
  -8   4   3        0.18        8.76      7.13 o 
  -7   4   3      127.23      112.59     18.78 o 
  -6   4   3     1221.92     1245.76     38.78 o 
  -5   4   3      309.92      342.12     13.08 o 
  -4   4   3      896.54      927.18     22.65 o 
  -3   4   3     1317.40     1370.54     58.65 o 
  -1   4   3     8656.90     9349.99     79.54 o 
   0   4   3     2525.77     2407.30     33.76 o 
   1   4   3      637.57      593.44     10.09 o 
   2   4   3        0.21        1.37      2.04 o 
   3   4   3     6208.22     6271.23     52.04 o 
   4   4   3      162.82      167.03      3.94 o 
   5   4   3      233.82      263.20      7.37 o 
   6   4   3       18.99       14.93      3.37 o 
   7   4   3      235.16      224.59     13.92 o 
   8   4   3        1.99        1.48      3.72 o 
   9   4   3       47.80       48.14     10.67 o 
  -9   5   3       54.42       53.30     14.20 o 
  -8   5   3      183.54      238.10     35.23 o 
  -7   5   3       24.72       38.13      8.35 o 
  -6   5   3       92.47      120.06      7.59 o 
  -5   5   3        6.47       10.99      3.85 o 
  -4   5   3     1858.54     1890.97     22.03 o 
  -3   5   3     1756.73     1675.22     28.95 o 
  -2   5   3      137.97      130.85      3.57 o 
  -1   5   3      358.91      405.02      5.02 o 
   0   5   3     2363.53     2248.28     12.84 o 
   1   5   3     1489.21     1317.97     22.89 o 
   2   5   3       60.42       60.37      2.95 o 
   3   5   3     3136.24     3092.37     43.31 o 
   4   5   3        3.73       -0.63      1.71 o 
   5   5   3     1560.63     1583.02     23.73 o 
   6   5   3        0.12       -0.08      2.84 o 
   7   5   3      161.29      129.78      9.21 o 
   8   5   3        0.21        2.65      4.08 o 
   9   5   3      140.87      127.50     23.81 o 
  -9   6   3       13.73       11.73      9.60 o 
  -8   6   3       31.12       27.43     11.55 o 
  -7   6   3       71.54       73.22     15.42 o 
  -6   6   3      343.26      380.62     26.57 o 
  -5   6   3     1047.75     1012.66     27.92 o 
  -4   6   3      122.20      105.78      5.23 o 
  -3   6   3        4.72        5.72      3.92 o 
  -2   6   3       70.63       65.60      2.16 o 
  -1   6   3     2351.67     2166.99     25.06 o 
   0   6   3      808.74      697.73      7.23 o 
   1   6   3      661.48      624.67      7.82 o 
   2   6   3      630.79      699.11      9.24 o 
   3   6   3     2125.26     2127.63     27.33 o 
   4   6   3       79.75       87.34      3.13 o 
   5   6   3      365.68      331.58      7.59 o 
   6   6   3       20.04       19.58      4.67 o 
   7   6   3       88.87       91.76      7.30 o 
   8   6   3       84.81       76.69     17.56 o 
  -9   7   3       86.32      108.86     38.08 o 
  -8   7   3      109.06      132.01     16.33 o 
  -7   7   3      104.62      105.22      6.62 o 
  -6   7   3      194.11      204.00     45.04 o 
  -5   7   3      423.10      438.33     13.86 o 
  -4   7   3      107.32      127.68      4.89 o 
  -3   7   3     2418.33     2578.45     44.88 o 
  -2   7   3       12.02        7.57      3.33 o 
  -1   7   3      136.86      161.39      3.73 o 
   0   7   3      610.97      603.45      8.43 o 
   1   7   3      141.16      135.57      4.69 o 
   2   7   3      702.72      659.22     13.18 o 
   3   7   3       18.14       12.12      3.11 o 
   4   7   3      369.80      357.76      8.30 o 
   5   7   3        2.39        4.85      2.71 o 
   6   7   3       35.97       34.80      3.78 o 
   7   7   3      258.62      238.96     12.54 o 
   8   7   3        7.41       12.78      5.17 o 
  -9   8   3        1.50        4.20      2.99 o 
  -8   8   3       29.66       25.16      9.22 o 
  -7   8   3       10.77        7.10      2.87 o 
  -6   8   3       28.48       33.87      6.23 o 
  -5   8   3       40.45       47.90      7.54 o 
  -4   8   3     1388.39     1373.81     24.43 o 
  -3   8   3     1738.70     1727.92     61.33 o 
  -2   8   3      195.35      141.29      4.46 o 
  -1   8   3     1091.25     1163.53     30.09 o 
   0   8   3       93.39       81.51      3.99 o 
   1   8   3      323.10      332.92     11.79 o 
   2   8   3      352.57      296.89      5.04 o 
   3   8   3     1276.60     1197.71     21.91 o 
   4   8   3      117.48      111.77      2.00 o 
   5   8   3      696.57      756.21     16.41 o 
   6   8   3      147.07      143.32      7.49 o 
   7   8   3       60.90       91.82     19.36 o 
   8   8   3        4.16        6.59      3.42 o 
  -8   9   3        1.16        3.73      3.04 o 
  -7   9   3        0.52        2.85      2.49 o 
  -6   9   3        0.27        2.56      1.71 o 
  -5   9   3      275.03      329.56     13.30 o 
  -4   9   3      558.45      514.37     12.72 o 
  -3   9   3        5.13        4.16      2.60 o 
  -2   9   3     4598.58     4498.95    175.96 o 
  -1   9   3      968.04     1025.77     15.21 o 
   0   9   3     5577.24     5790.89     59.71 o 
   1   9   3       82.54       78.95      4.92 o 
   2   9   3      130.08      130.28      2.64 o 
   3   9   3        0.42        0.58      0.45 o 
   4   9   3       57.44       58.18      2.84 o 
   5   9   3      106.99       94.44      8.65 o 
   6   9   3      199.91      204.82      5.87 o 
   7   9   3      297.16      299.44      9.99 o 
   8   9   3        7.06       10.50      3.69 o 
  -8  10   3        0.00        5.73      8.06 o 
  -7  10   3        5.53        7.63      2.88 o 
  -6  10   3        0.05        1.64      3.56 o 
  -5  10   3        1.78        4.15      2.15 o 
  -4  10   3       37.50       33.38      5.27 o 
  -3  10   3       18.53       27.00      5.74 o 
  -2  10   3       16.97       11.73      3.81 o 
  -1  10   3        1.00        7.85      5.87 o 
   0  10   3     1127.05     1145.95     12.36 o 
   1  10   3     1973.05     2206.00     29.44 o 
   2  10   3      126.02      114.02      3.69 o 
   3  10   3        0.92        2.17      1.90 o 
   4  10   3       92.75       87.81      8.99 o 
   5  10   3       78.04       63.27      9.85 o 
   6  10   3       13.05       18.28      4.49 o 
   7  10   3       11.71       11.04      4.69 o 
   8  10   3       60.27       55.07     19.75 o 
  -8  11   3       25.46       18.66     11.88 o 
  -7  11   3      499.66      537.47     10.13 o 
  -6  11   3       50.42       53.37      9.85 o 
  -5  11   3       32.93       29.65      6.97 o 
  -4  11   3       27.45       22.56      3.91 o 
  -3  11   3     1032.58     1031.02     38.99 o 
  -2  11   3       40.47       32.88      5.37 o 
  -1  11   3     1749.61     1980.36    161.52 o 
   0  11   3      165.19      154.24      6.75 o 
   1  11   3      420.64      365.54      6.55 o 
   2  11   3       46.60       45.54      3.75 o 
   3  11   3      130.30      135.84      4.73 o 
   4  11   3      278.25      271.58      7.09 o 
   5  11   3       69.71       76.64      7.30 o 
   6  11   3        0.04        0.17      5.13 o 
   7  11   3       40.95       31.01      7.46 o 
  -8  12   3       48.55       62.87     32.61 o 
  -7  12   3       79.07       72.92     15.39 o 
  -6  12   3        6.29        5.25      1.77 o 
  -5  12   3        3.79        3.49      2.47 o 
  -4  12   3        9.70       11.38      3.97 o 
  -3  12   3      163.93      158.73      5.18 o 
  -2  12   3      173.21      226.93     11.65 o 
  -1  12   3      170.34      158.98      6.54 o 
   0  12   3      561.71      592.61     11.85 o 
   1  12   3      286.22      296.68      5.08 o 
   2  12   3        3.97        5.25      2.35 o 
   3  12   3     1260.50     1303.61     28.99 o 
   4  12   3       81.49       80.92      6.05 o 
   5  12   3      312.75      329.80     10.26 o 
   6  12   3       20.50       11.64      5.64 o 
   7  12   3        0.45        3.74      3.25 o 
  -7  13   3       58.16       54.85     15.63 o 
  -6  13   3       37.36       39.66      7.64 o 
  -5  13   3       99.32       94.11      7.80 o 
  -4  13   3      143.11      154.82      9.78 o 
  -3  13   3      130.31      119.59      8.14 o 
  -2  13   3      578.70      560.94     18.12 o 
  -1  13   3      105.43      123.76      5.54 o 
   0  13   3        6.15        1.75      3.28 o 
   1  13   3      377.49      367.11      7.61 o 
   2  13   3       33.79       24.84      3.55 o 
   3  13   3      597.06      594.13     15.68 o 
   4  13   3       22.11       29.59      7.99 o 
   5  13   3        2.41        2.45      3.12 o 
   6  13   3       17.52       13.37      4.98 o 
   7  13   3       33.20       26.72     11.42 o 
  -7  14   3        5.80        7.47      4.46 o 
  -6  14   3       28.09       29.46      6.20 o 
  -5  14   3      175.51      185.13     16.46 o 
  -4  14   3      132.90      155.88      8.42 o 
  -3  14   3        8.65        4.16      4.11 o 
  -2  14   3      870.65      838.92     27.33 o 
  -1  14   3      129.81      109.32      4.77 o 
   0  14   3      346.21      408.42     13.64 o 
   1  14   3       17.13       16.48      2.81 o 
   2  14   3      141.78      134.09      5.78 o 
   3  14   3       32.51       29.04      9.69 o 
   4  14   3      368.71      377.08     11.78 o 
   5  14   3       85.04       86.41     14.61 o 
   6  14   3        0.50        3.93      4.56 o 
   7  14   3        0.00        6.40      4.17 o 
  -7  15   3        0.04        3.67      4.54 o 
  -6  15   3        2.06        4.39      2.64 o 
  -5  15   3        0.32       -0.24      2.63 o 
  -4  15   3       30.46       17.74      6.32 o 
  -3  15   3      174.47      191.44     10.15 o 
  -2  15   3       67.19       68.13     15.25 o 
  -1  15   3       57.66       58.86      5.08 o 
   0  15   3      253.22      253.18      6.69 o 
   1  15   3       29.54       16.83      3.54 o 
   2  15   3      340.51      424.06     25.17 o 
   3  15   3       91.31       83.25     17.40 o 
   4  15   3       10.19        6.32      3.61 o 
   5  15   3      189.30      178.51     11.99 o 
   6  15   3       32.50       33.72      9.71 o 
  -6  16   3       27.23       21.93      7.46 o 
  -5  16   3        0.07        2.24      2.64 o 
  -4  16   3        7.02        7.51      5.40 o 
  -3  16   3      604.76      664.57     16.49 o 
  -2  16   3      415.98      468.54     10.80 o 
  -1  16   3        5.80        5.05      2.18 o 
   0  16   3       80.86       63.72      9.13 o 
   1  16   3      157.07      172.99      7.24 o 
   2  16   3       31.83       35.40      6.09 o 
   3  16   3      167.87      170.20      8.30 o 
   4  16   3       99.99       93.09     23.67 o 
   5  16   3      169.64      172.16     12.65 o 
   6  16   3       26.96       30.08     11.61 o 
  -6  17   3       43.19       41.33     14.72 o 
  -5  17   3       53.51       58.17     11.27 o 
  -4  17   3      109.97      141.27     18.02 o 
  -3  17   3      180.12      205.42      9.40 o 
  -2  17   3        9.77       11.16      3.82 o 
  -1  17   3        4.16        1.63      2.18 o 
   0  17   3       41.24       20.70      4.21 o 
   1  17   3      140.21      168.08      6.73 o 
   2  17   3        0.63        3.24      3.77 o 
   3  17   3      147.92      177.07     16.28 o 
   4  17   3       92.24      125.71     14.11 o 
   5  17   3        0.02        2.78      3.30 o 
  -5  18   3        1.93        8.26      4.70 o 
  -4  18   3      127.97      122.35     14.45 o 
  -3  18   3        1.25        4.88      2.92 o 
  -2  18   3        6.40        5.26      2.92 o 
  -1  18   3       31.64       35.11      7.58 o 
   0  18   3       35.93       41.67      6.52 o 
   1  18   3        5.16        5.25      4.06 o 
   2  18   3        5.13        9.29      4.99 o 
   3  18   3       12.67       16.47     10.68 o 
   4  18   3        1.87       10.10      8.14 o 
   5  18   3        0.26        8.17      5.40 o 
  -4  19   3        6.16        4.69      2.41 o 
  -3  19   3      153.04      163.20     12.24 o 
  -2  19   3        0.78        5.21      2.68 o 
  -1  19   3       14.27        6.81      2.49 o 
   0  19   3        2.06        4.32      2.76 o 
   1  19   3       21.00       12.67      5.56 o 
   2  19   3       51.40       45.21     12.05 o 
   3  19   3       11.82       17.79      7.26 o 
   4  19   3        1.20       11.63      6.29 o 
  -4  20   3        6.10       11.37      4.53 o 
  -3  20   3        8.65        4.23      3.49 o 
  -2  20   3        8.11        8.28      3.08 o 
  -1  20   3        5.59        4.09      2.36 o 
   0  20   3        0.89       -0.24      5.17 o 
   1  20   3       28.46       25.65      7.97 o 
   2  20   3       12.65       19.91      5.79 o 
   3  20   3        7.39        9.05      6.08 o 
  -2  21   3       22.24       21.23      4.91 o 
  -1  21   3        5.34        6.62      3.16 o 
   0  21   3       12.49       16.91      5.17 o 
   1  21   3       26.25       19.38      5.87 o 
   2  21   3        2.74        7.32      6.69 o 
  -8   0   4      372.54      340.58     19.74 o 
  -6   0   4        4.03       24.38     14.40 o 
  -4   0   4       53.51      103.91     35.52 o 
  -2   0   4     4035.95     3866.12     47.26 o 
   2   0   4      134.01      161.48     13.38 o 
   4   0   4     1768.04     1611.10     35.58 o 
   6   0   4      435.46      413.15     15.98 o 
   8   0   4       56.03       49.11     11.70 o 
  -9   1   4        6.11        8.61      6.79 o 
  -8   1   4       25.15       27.40      9.02 o 
  -7   1   4      720.40      718.64     44.51 o 
  -6   1   4     1037.18     1232.49    102.23 o 
  -5   1   4       73.23       69.89     20.30 o 
  -4   1   4      127.22      146.87     15.00 o 
  -3   1   4       27.38       22.22      8.27 o 
  -2   1   4     1045.89      956.17     46.04 o 
  -1   1   4       20.46       13.65      3.30 o 
   0   1   4     5194.76     5025.62     42.51 o 
   1   1   4     3034.10     2718.41     14.28 o 
   2   1   4        6.61        6.87      1.73 o 
   3   1   4     3507.29     3656.31     71.69 o 
   4   1   4      287.20      286.01      4.54 o 
   5   1   4      354.73      321.91      6.72 o 
   6   1   4       98.09       96.40      4.42 o 
   7   1   4      509.49      511.40     10.29 o 
   8   1   4       38.11       40.00      6.94 o 
   9   1   4       28.91       26.90      9.39 o 
  -9   2   4       29.89       38.86     13.95 o 
  -8   2   4      166.85      207.74     34.20 o 
  -7   2   4      205.90      154.09     21.28 o 
  -6   2   4     1875.01     1989.47     55.45 o 
  -5   2   4      532.60      533.41     23.60 o 
  -4   2   4      904.40      961.99     20.93 o 
  -3   2   4      288.73      282.09      4.20 o 
  -2   2   4     4031.41     3869.22     48.19 o 
  -1   2   4     1567.61     1522.73     15.71 o 
   0   2   4     1811.76     1654.49     17.32 o 
   1   2   4     2113.99     1891.67     21.46 o 
   2   2   4        8.66       14.56      1.74 o 
   3   2   4     2630.08     2655.73     36.74 o 
   4   2   4      427.98      479.99      7.29 o 
   5   2   4      670.24      701.09     12.98 o 
   6   2   4       35.83       42.43      6.88 o 
   7   2   4       79.93       74.14      6.60 o 
   8   2   4       49.30       43.46     10.95 o 
   9   2   4       26.33       27.30      7.68 o 
  -9   3   4       50.06       52.41     19.93 o 
  -8   3   4       15.51        5.53      9.93 o 
  -7   3   4      200.20      167.13     25.59 o 
  -6   3   4      138.77      125.66     22.03 o 
  -5   3   4      279.62      289.17     12.76 o 
  -4   3   4      295.44      313.73     11.59 o 
  -3   3   4      755.75      647.72     21.99 o 
  -2   3   4        0.27        0.88      1.20 o 
  -1   3   4     1342.75     1461.74     20.97 o 
   0   3   4     5163.55     4813.07     39.08 o 
   1   3   4     7008.48     6807.78     32.54 o 
   2   3   4       19.82       23.36      2.31 o 
   3   3   4      277.73      253.41      6.88 o 
   4   3   4        0.34        3.10      1.77 o 
   5   3   4      497.12      527.64     12.97 o 
   6   3   4      125.15      120.95      4.98 o 
   7   3   4       69.39       79.20     12.58 o 
   8   3   4      151.98      114.98     22.90 o 
  -9   4   4        1.75       -1.25     10.76 o 
  -8   4   4        7.69       13.91      8.41 o 
  -7   4   4       92.38       81.65     15.64 o 
  -6   4   4      290.23      328.38     17.97 o 
  -5   4   4      596.31      601.88     23.05 o 
  -4   4   4      600.32      710.20     13.40 o 
  -3   4   4      151.74      163.90      5.94 o 
  -2   4   4      916.00      883.61     15.08 o 
  -1   4   4     4624.10     4539.98     31.18 o 
   0   4   4     6762.97     6570.69     26.88 o 
   1   4   4      192.25      244.99      5.02 o 
   2   4   4     1843.01     1786.63     60.51 o 
   3   4   4      444.86      568.62      9.01 o 
   4   4   4     1366.06     1299.68     18.99 o 
   5   4   4       12.44       12.30      3.39 o 
   6   4   4      535.34      499.19      9.65 o 
   7   4   4       76.48       75.76     11.05 o 
   8   4   4        0.57        4.05      3.97 o 
  -9   5   4       27.97       31.49     14.42 o 
  -8   5   4        0.07        7.62      6.36 o 
  -7   5   4      198.45      221.74     23.55 o 
  -6   5   4       28.33       20.64      6.24 o 
  -5   5   4      106.81      118.09     10.22 o 
  -4   5   4     2250.27     2483.42     39.70 o 
  -3   5   4      307.54      266.01      8.86 o 
  -2   5   4     2245.07     2272.95     23.97 o 
  -1   5   4      983.47      946.53     10.37 o 
   0   5   4     2404.50     2392.83     32.76 o 
   1   5   4       10.13        7.76      3.07 o 
   2   5   4      151.39      163.51     12.90 o 
   3   5   4      240.49      260.41      5.82 o 
   4   5   4       35.82       39.23      3.52 o 
   5   5   4      716.82      764.70     21.48 o 
   6   5   4      782.78      815.62     15.22 o 
   7   5   4        8.57        2.91      4.29 o 
   8   5   4       18.13       17.70      6.42 o 
  -9   6   4       26.70       29.98      8.98 o 
  -8   6   4      172.00      213.83     19.19 o 
  -7   6   4      180.48      162.61     22.36 o 
  -6   6   4      864.48      867.57     12.76 o 
  -5   6   4     1061.20     1048.86     30.92 o 
  -4   6   4       60.04       54.03      5.91 o 
  -3   6   4       18.23       26.30      4.98 o 
  -2   6   4       67.41       65.26      4.57 o 
  -1   6   4     1318.04     1289.59     55.19 o 
   0   6   4     5698.85     5495.94     33.31 o 
   1   6   4       69.05       57.43      2.09 o 
   2   6   4     2311.59     2404.22     54.96 o 
   3   6   4      527.85      509.04      8.56 o 
   4   6   4       14.49        6.35      1.80 o 
   5   6   4      126.77      127.49      4.94 o 
   6   6   4       52.44       47.77      8.69 o 
   7   6   4        0.85        4.60      3.72 o 
   8   6   4        3.07        6.56      3.29 o 
  -9   7   4      161.32      185.61     18.65 o 
  -8   7   4      121.16      123.13     20.87 o 
  -7   7   4       28.53       17.39      6.85 o 
  -6   7   4      271.58      243.57     16.13 o 
  -5   7   4       37.84       30.73      5.24 o 
  -4   7   4      403.76      344.61     17.40 o 
  -3   7   4     1950.56     1827.63     46.14 o 
  -2   7   4      199.55      183.58      6.58 o 
  -1   7   4      168.65      244.83      3.90 o 
   0   7   4      117.27      148.94      4.74 o 
   1   7   4      237.29      236.02      3.74 o 
   2   7   4        0.28       -0.26      3.42 o 
   3   7   4      346.85      374.90      8.78 o 
   4   7   4       60.73       49.67      7.62 o 
   5   7   4        1.06        2.68      2.37 o 
   6   7   4      616.09      649.14     16.17 o 
   7   7   4       20.49       22.87      6.22 o 
   8   7   4       25.50       20.91      6.11 o 
  -8   8   4       20.70       17.74      9.15 o 
  -7   8   4      168.59      163.27     10.18 o 
  -6   8   4      417.45      399.08     12.66 o 
  -5   8   4       53.86       56.74      9.95 o 
  -4   8   4       31.40       33.98      6.34 o 
  -3   8   4      133.72      139.91      5.83 o 
  -2   8   4        6.43        5.19      2.52 o 
  -1   8   4      981.88      926.79     24.21 o 
   0   8   4     2260.11     2423.33     25.14 o 
   1   8   4       52.86       36.36      2.83 o 
   2   8   4      556.02      481.44     16.53 o 
   3   8   4      499.26      442.37     11.23 o 
   4   8   4        0.14        0.46      3.24 o 
   5   8   4      292.60      291.06      7.39 o 
   6   8   4       53.70       43.77      6.37 o 
   7   8   4      144.16      135.27     11.39 o 
   8   8   4       15.00        8.73      4.16 o 
  -8   9   4       35.38       30.47      9.22 o 
  -7   9   4       37.31       24.06      7.24 o 
  -6   9   4      120.09      154.31      8.38 o 
  -5   9   4     1049.84     1140.54     24.81 o 
  -4   9   4       14.40       10.48      2.87 o 
  -3   9   4      355.96      340.39      9.26 o 
  -2   9   4      155.14      147.60      8.70 o 
  -1   9   4     1128.98     1153.77     16.95 o 
   0   9   4     2268.87     2158.72     33.97 o 
   1   9   4        2.50        1.28      1.33 o 
   2   9   4       12.05        6.92      2.63 o 
   3   9   4       66.41       60.83     10.15 o 
   4   9   4      837.81      820.14     19.20 o 
   5   9   4      146.50      153.73      6.99 o 
   6   9   4      209.82      208.26      9.47 o 
   7   9   4       89.92       56.82     14.67 o 
   8   9   4      149.92      169.53     11.86 o 
  -8  10   4        9.51       10.49      3.42 o 
  -7  10   4      149.99      142.31      8.34 o 
  -6  10   4      555.70      599.17     18.79 o 
  -5  10   4        3.41        3.10      2.65 o 
  -4  10   4        0.89        3.75      2.59 o 
  -3  10   4       77.32       84.24     16.67 o 
  -2  10   4        8.82       12.55      3.88 o 
  -1  10   4       13.28       11.73      2.84 o 
   0  10   4     5136.19     5414.95    205.01 o 
   1  10   4      122.27      106.89      3.78 o 
   2  10   4      247.91      273.76      3.78 o 
   3  10   4        8.22        8.06      2.34 o 
   4  10   4      451.40      441.11     12.63 o 
   5  10   4        5.16        9.87      3.09 o 
   6  10   4        9.36       13.88      3.92 o 
   7  10   4        3.66        4.72      3.91 o 
   8  10   4        3.59       10.39      5.31 o 
  -8  11   4       12.41        5.60      4.29 o 
  -7  11   4       81.22       62.66     13.16 o 
  -6  11   4      285.84      307.75      8.36 o 
  -5  11   4      260.69      261.69     18.04 o 
  -4  11   4        2.00        7.46      3.13 o 
  -3  11   4      139.89      128.34      8.92 o 
  -2  11   4      122.19      137.22     22.06 o 
  -1  11   4      193.76      204.87      5.22 o 
   0  11   4     1336.42     1392.87     20.51 o 
   1  11   4     1061.75     1123.10     17.46 o 
   2  11   4       74.51       56.99      2.32 o 
   3  11   4      419.84      396.68     12.71 o 
   4  11   4       77.92       68.25     11.23 o 
   5  11   4       57.33       49.31      7.76 o 
   6  11   4      157.68      145.08     11.06 o 
   7  11   4      141.72      136.21      7.11 o 
  -8  12   4       64.41       63.28     20.19 o 
  -7  12   4        1.85        2.79      2.64 o 
  -6  12   4       90.82       85.27      9.37 o 
  -5  12   4      402.46      385.50     16.90 o 
  -4  12   4      167.45      194.32      6.47 o 
  -3  12   4      241.88      236.00     17.71 o 
  -2  12   4       16.51       10.85      5.07 o 
  -1  12   4      355.97      363.62     14.38 o 
   0  12   4       32.10       30.58      5.74 o 
   1  12   4      500.70      458.67     10.96 o 
   2  12   4      319.38      319.68      5.64 o 
   3  12   4      249.97      257.04      8.35 o 
   4  12   4       42.96       46.81      5.98 o 
   5  12   4        0.73        3.78      3.27 o 
   6  12   4       73.71       50.76     12.23 o 
   7  12   4        0.28        2.34      3.30 o 
  -7  13   4        0.32        1.40      2.32 o 
  -6  13   4        6.06        8.64      3.58 o 
  -5  13   4       10.16        9.85      3.46 o 
  -4  13   4       46.34       35.20      6.20 o 
  -3  13   4      308.84      345.31     14.18 o 
  -2  13   4        6.49       13.01      4.43 o 
  -1  13   4       28.17       47.37      8.20 o 
   0  13   4      195.30      239.10      5.54 o 
   1  13   4      373.32      418.61      7.22 o 
   2  13   4       34.92       38.59      4.15 o 
   3  13   4      157.37      159.47      9.02 o 
   4  13   4      145.34      142.16      7.67 o 
   5  13   4        0.72        3.59      4.09 o 
   6  13   4       75.35       62.87     12.74 o 
   7  13   4       12.15        7.24      3.54 o 
  -7  14   4       56.42       55.23     13.51 o 
  -6  14   4        2.56        3.74      1.95 o 
  -5  14   4        1.87        0.92      5.54 o 
  -4  14   4      123.58      128.24      5.60 o 
  -3  14   4       17.09       18.57      3.82 o 
  -2  14   4      525.74      608.59     21.12 o 
  -1  14   4       11.10        9.52      2.26 o 
   0  14   4       12.42        8.82      2.22 o 
   1  14   4      146.25      165.42      5.67 o 
   2  14   4        1.00        6.20      2.21 o 
   3  14   4      100.54       63.78     13.19 o 
   4  14   4       31.00       20.14      6.51 o 
   5  14   4        0.03       -0.18      3.43 o 
   6  14   4       35.68       38.78      9.83 o 
  -6  15   4        8.06        5.20      3.30 o 
  -5  15   4       16.31        9.88      4.16 o 
  -4  15   4      498.70      512.56     21.47 o 
  -3  15   4       34.47       26.54      5.33 o 
  -2  15   4      150.19      157.95     16.24 o 
  -1  15   4       79.76       59.66      8.40 o 
   0  15   4       89.47      117.47      6.47 o 
   1  15   4        6.22        5.04      1.99 o 
   2  15   4      119.95      122.85      8.13 o 
   3  15   4       40.72       37.97      7.51 o 
   4  15   4       28.88       23.23      5.47 o 
   5  15   4        0.21        5.93      3.56 o 
   6  15   4        4.38        3.44      5.26 o 
  -6  16   4       31.57       26.87      6.95 o 
  -5  16   4        9.78        5.83      2.79 o 
  -4  16   4       64.04       65.04     13.75 o 
  -3  16   4        6.81        9.14      2.87 o 
  -2  16   4       66.17       68.52     12.95 o 
  -1  16   4       81.49       95.56      8.49 o 
   0  16   4       11.16        9.85      2.58 o 
   1  16   4       31.17        9.76      3.43 o 
   2  16   4        1.57        2.35      3.80 o 
   3  16   4       76.02       98.09     10.07 o 
   4  16   4        6.50        5.61      3.62 o 
   5  16   4        2.22        2.58      5.03 o 
   6  16   4        7.97        5.79      4.80 o 
  -5  17   4       62.97       62.85     12.21 o 
  -4  17   4       71.20       63.73     13.80 o 
  -3  17   4        7.62        8.08      3.87 o 
  -2  17   4        4.89        6.71      3.11 o 
  -1  17   4       28.71       19.58      7.19 o 
   0  17   4       35.73       25.70      5.88 o 
   1  17   4        0.21        6.40      2.90 o 
   2  17   4       62.19       56.84     12.78 o 
   3  17   4        8.03        4.55      3.39 o 
   4  17   4       98.85       77.02     19.44 o 
   5  17   4        2.28        2.68      4.07 o 
  -5  18   4        0.22        3.83      2.74 o 
  -4  18   4       22.02       22.79      6.95 o 
  -3  18   4       41.49       27.12      7.32 o 
  -2  18   4        0.69        3.35      2.63 o 
  -1  18   4      114.95      145.79      6.78 o 
   0  18   4      130.40      135.49      5.48 o 
   1  18   4        0.62        0.83      4.58 o 
   2  18   4      134.59      117.25     14.38 o 
   3  18   4      200.42      217.46     15.03 o 
   4  18   4       12.65       18.22      8.54 o 
  -4  19   4        0.96        4.43      2.25 o 
  -3  19   4        0.01        4.61      3.04 o 
  -2  19   4       26.02       13.48      2.93 o 
  -1  19   4       23.73       17.96      4.72 o 
   0  19   4       20.23       27.01      5.65 o 
   1  19   4       43.79       39.40     10.72 o 
   2  19   4       48.67       48.54     14.60 o 
   3  19   4       20.91       18.42      7.46 o 
   4  19   4       57.40       64.11     20.84 o 
  -3  20   4        0.68       -0.76      2.97 o 
  -2  20   4        6.15        6.96      2.81 o 
  -1  20   4       28.45       12.16      3.40 o 
   0  20   4        2.86       -4.55      5.45 o 
   1  20   4       11.75        5.71      4.00 o 
   2  20   4       52.58       48.62     14.37 o 
   3  20   4       16.61       22.49      7.32 o 
  -2  21   4        0.02        2.55      2.21 o 
  -1  21   4       13.73        8.94      6.55 o 
   0  21   4       31.55       25.29     10.81 o 
   1  21   4        3.96        4.30      4.82 o 
  -9   0   5      218.30      135.29     45.84 o 
  -7   0   5      153.94       97.89     29.41 o 
  -5   0   5      104.89      173.69     14.00 o 
  -3   0   5     4563.08     5186.08     93.00 o 
  -1   0   5     4018.07     4060.11     38.72 o 
   1   0   5     1913.66     1749.63     25.95 o 
   3   0   5    10172.89    10500.18    118.57 o 
   5   0   5     1095.29     1103.63     35.35 o 
   7   0   5      210.87      216.07     11.87 o 
  -9   1   5       14.16       14.74     10.57 o 
  -8   1   5       45.52       47.70     14.02 o 
  -7   1   5      118.93       70.79     23.68 o 
  -6   1   5      202.49      238.75     43.95 o 
  -5   1   5       84.92       68.09     17.70 o 
  -4   1   5      146.34      161.93     15.43 o 
  -3   1   5        8.63       22.27      8.81 o 
  -2   1   5     1938.52     1899.61     24.44 o 
  -1   1   5      140.41      146.56      4.41 o 
   0   1   5       72.49       91.89      2.27 o 
   1   1   5      419.89      416.37      7.15 o 
   2   1   5     1586.50     1545.93     33.71 o 
   3   1   5      317.68      312.14      5.31 o 
   4   1   5      301.84      283.98      5.30 o 
   5   1   5      511.45      506.41     11.23 o 
   6   1   5      422.06      436.12      8.97 o 
   7   1   5        8.12        7.26      3.33 o 
   8   1   5        6.23        7.66      3.15 o 
  -9   2   5      178.93      155.29     25.02 o 
  -8   2   5        0.11       13.99      7.77 o 
  -7   2   5        7.83        6.27     10.25 o 
  -6   2   5        0.13       16.20     18.08 o 
  -5   2   5       60.98       69.45     13.66 o 
  -4   2   5      207.50      293.27     33.45 o 
  -3   2   5     5543.95     6253.20    107.35 o 
  -2   2   5      859.76      740.08     18.59 o 
  -1   2   5     2165.08     2000.00     15.76 o 
   0   2   5     1726.31     1642.82     21.29 o 
   1   2   5        2.97        4.10      3.93 o 
   2   2   5      792.67      861.63     10.22 o 
   3   2   5      601.12      584.55      8.34 o 
   4   2   5      770.72      718.55     10.75 o 
   5   2   5        5.57        5.26      1.87 o 
   6   2   5      149.74      150.14      5.48 o 
   7   2   5       41.96       28.11      5.06 o 
   8   2   5       17.95       13.81      5.06 o 
  -9   3   5       59.40       32.61     17.49 o 
  -8   3   5       58.91       45.37     22.33 o 
  -7   3   5      313.11      261.84     15.20 o 
  -6   3   5       36.78       35.17     13.38 o 
  -5   3   5      246.44      221.65     12.35 o 
  -4   3   5     2212.16     2207.18     30.07 o 
  -3   3   5     4631.41     4787.43     70.24 o 
  -2   3   5      354.87      406.00     12.04 o 
  -1   3   5      108.35      112.02      2.49 o 
   0   3   5     5249.35     5058.03     34.30 o 
   1   3   5      964.08      947.48     22.52 o 
   2   3   5     1084.97      921.64     15.33 o 
   3   3   5     1962.09     2027.73     33.46 o 
   4   3   5        1.06        2.23      1.31 o 
   5   3   5      331.45      325.35     11.39 o 
   6   3   5        0.00       10.31      4.93 o 
   7   3   5       96.02       77.95     10.61 o 
   8   3   5        2.64        5.56      3.70 o 
  -9   4   5       77.67       60.24     22.58 o 
  -8   4   5       11.09       13.08      9.79 o 
  -7   4   5       30.07       13.89     12.54 o 
  -6   4   5       72.24       81.41     15.75 o 
  -5   4   5       57.44       53.70      7.17 o 
  -4   4   5      829.30      883.01     16.83 o 
  -3   4   5       96.96      137.89      6.49 o 
  -2   4   5        8.93        8.75      1.55 o 
  -1   4   5      301.25      259.64      5.15 o 
   0   4   5     8866.68     9657.70     81.93 o 
   1   4   5      915.01      914.13      9.69 o 
   2   4   5      157.49      131.79      2.27 o 
   3   4   5     1626.94     1565.40     19.58 o 
   4   4   5      353.91      331.46      6.63 o 
   5   4   5      664.90      678.12     15.22 o 
   6   4   5       58.89       63.70      6.03 o 
   7   4   5      282.58      304.07     10.42 o 
   8   4   5       15.11       14.84      5.50 o 
  -9   5   5       61.01       55.68     15.83 o 
  -8   5   5        7.89       13.17      7.67 o 
  -7   5   5      758.30      830.59     30.64 o 
  -6   5   5      168.08      186.27     13.06 o 
  -5   5   5       32.46       29.26      7.05 o 
  -4   5   5      828.15      846.00     30.95 o 
  -3   5   5      520.89      488.70     15.76 o 
  -2   5   5      242.35      244.85      4.29 o 
  -1   5   5       25.40       19.89      3.32 o 
   0   5   5      631.41      628.91     10.64 o 
   1   5   5     2490.94     2153.28     21.48 o 
   2   5   5      426.41      393.86      6.84 o 
   3   5   5      478.96      434.31      8.08 o 
   4   5   5       68.98       76.06      6.66 o 
   5   5   5      654.41      686.82     16.91 o 
   6   5   5        9.76        7.48      3.48 o 
   7   5   5       33.57       28.71      6.99 o 
   8   5   5       26.45       24.19      5.77 o 
  -9   6   5       32.16       46.61     16.13 o 
  -8   6   5        5.97        4.66      8.72 o 
  -7   6   5      711.48      720.27     39.76 o 
  -6   6   5       23.35       22.31     10.45 o 
  -5   6   5      200.73      201.52      6.87 o 
  -4   6   5      492.93      459.82     10.57 o 
  -3   6   5     1932.03     2058.50     55.11 o 
  -2   6   5       72.38       66.85      3.18 o 
  -1   6   5     8832.49     9772.08    168.59 o 
   0   6   5      891.33      836.30     10.78 o 
   1   6   5      271.88      284.90      6.25 o 
   2   6   5      414.50      422.23      7.17 o 
   3   6   5       22.90       16.88      5.79 o 
   4   6   5      373.12      424.22     11.20 o 
   5   6   5      421.09      404.75     12.55 o 
   6   6   5      163.75      143.14     10.75 o 
   7   6   5        1.41        8.24      4.72 o 
   8   6   5       26.57       22.97      5.91 o 
  -8   7   5       32.68       29.70      8.52 o 
  -7   7   5      114.64      121.69     12.16 o 
  -6   7   5       28.89       32.32      6.89 o 
  -5   7   5      118.68      130.84      8.54 o 
  -4   7   5      658.14      694.92     13.40 o 
  -3   7   5      143.04      100.53      4.01 o 
  -2   7   5     1306.86     1416.97     20.21 o 
  -1   7   5      318.69      287.83      5.31 o 
   0   7   5       25.37       39.93      3.38 o 
   1   7   5        0.08        1.76      2.23 o 
   2   7   5     2708.20     2697.86     54.51 o 
   3   7   5     1198.42     1191.01     29.58 o 
   4   7   5        5.82        8.80      3.61 o 
   5   7   5       34.80       22.71      7.09 o 
   6   7   5      334.81      363.94     10.32 o 
   7   7   5      110.76       96.81     20.75 o 
   8   7   5        0.54        4.08      3.32 o 
  -8   8   5       40.78       45.89     11.65 o 
  -7   8   5      133.13      149.97     18.59 o 
  -6   8   5       27.24       30.88      6.74 o 
  -5   8   5       36.37       36.91      5.86 o 
  -4   8   5       30.69       20.68      4.01 o 
  -3   8   5        3.35        1.94      1.60 o 
  -2   8   5      462.52      483.50     19.56 o 
  -1   8   5     3363.51     3481.08    101.46 o 
   0   8   5     3707.45     3428.49     35.20 o 
   1   8   5     1847.67     1935.57     35.29 o 
   2   8   5      267.46      275.54      9.94 o 
   3   8   5      960.39     1035.96     16.71 o 
   4   8   5       20.87       21.98      5.59 o 
   5   8   5      226.92      222.03      7.57 o 
   6   8   5      363.23      389.04     11.91 o 
   7   8   5      195.32      176.28      9.15 o 
   8   8   5        6.59        5.85      3.57 o 
  -8   9   5       26.41       15.56     10.62 o 
  -7   9   5      122.55      117.88      7.39 o 
  -6   9   5        1.19        4.09      2.85 o 
  -5   9   5      164.95      158.79      6.08 o 
  -4   9   5     2304.78     2694.04    115.81 o 
  -3   9   5      161.39      167.39      7.12 o 
  -2   9   5     2078.99     2170.43     48.47 o 
  -1   9   5      523.72      473.03     10.80 o 
   0   9   5     1605.00     1747.30     30.10 o 
   1   9   5      742.25      693.46     20.87 o 
   2   9   5       72.29       72.40      6.90 o 
   3   9   5      137.71      125.56      7.36 o 
   4   9   5        9.46       11.87      2.66 o 
   5   9   5      138.08      128.50      6.88 o 
   6   9   5       17.12       15.81      3.60 o 
   7   9   5        0.28        3.45      3.77 o 
  -8  10   5      139.25      107.21     25.44 o 
  -7  10   5        1.04        6.36      4.22 o 
  -6  10   5       65.56       53.87     10.10 o 
  -5  10   5       23.42       10.02      4.22 o 
  -4  10   5       23.43       30.58      8.44 o 
  -3  10   5      306.12      307.40     15.94 o 
  -2  10   5      340.20      307.97      6.79 o 
  -1  10   5      130.26       98.98      7.70 o 
   0  10   5      629.37      631.31     11.62 o 
   1  10   5       11.30       10.89      1.89 o 
   2  10   5        4.46        3.37      2.42 o 
   3  10   5       13.55        6.92      3.67 o 
   4  10   5      122.03      150.52      5.36 o 
   5  10   5      384.84      392.07     14.62 o 
   6  10   5       17.19       14.95      4.13 o 
   7  10   5       24.39       20.60      8.03 o 
  -8  11   5        5.49       17.19      4.57 o 
  -7  11   5       18.82       17.32      8.10 o 
  -6  11   5       27.65       19.37      5.74 o 
  -5  11   5       61.71       63.15     11.94 o 
  -4  11   5        0.03        1.51      2.00 o 
  -3  11   5      985.65     1120.41     32.39 o 
  -2  11   5      151.33      152.06      5.45 o 
  -1  11   5       13.99       11.21      3.12 o 
   0  11   5       83.20       81.34      5.03 o 
   1  11   5       78.54       87.36      5.11 o 
   2  11   5      248.16      236.83      6.62 o 
   3  11   5        1.89        4.88      3.34 o 
   4  11   5        0.22        4.11      2.05 o 
   5  11   5      378.77      381.65     12.71 o 
   6  11   5       95.17       77.90     13.90 o 
   7  11   5       46.39       44.50      6.58 o 
  -7  12   5       18.75       17.99      7.55 o 
  -6  12   5      101.38      124.29     15.62 o 
  -5  12   5      156.59      191.05     16.53 o 
  -4  12   5      239.73      202.87      8.33 o 
  -3  12   5      174.49      185.74      9.69 o 
  -2  12   5      244.37      223.65      8.69 o 
  -1  12   5        0.01        3.60      2.82 o 
   0  12   5        0.01        3.26      1.89 o 
   1  12   5      842.23      913.54     18.35 o 
   2  12   5     1046.73     1052.74     22.36 o 
   3  12   5      670.20      743.13     12.68 o 
   4  12   5       38.80       34.10      5.77 o 
   5  12   5       24.70       15.75      4.50 o 
   6  12   5       14.36        9.25      4.41 o 
   7  12   5       10.95       17.10      4.79 o 
  -7  13   5        4.09        2.47      3.34 o 
  -6  13   5       60.22       62.68     13.80 o 
  -5  13   5       22.46       17.80      3.68 o 
  -4  13   5      441.33      452.42     13.21 o 
  -3  13   5        6.41        4.11      2.57 o 
  -2  13   5       63.04       69.68      9.06 o 
  -1  13   5      137.06      118.78      7.05 o 
   0  13   5     1179.51     1182.58     25.54 o 
   1  13   5       17.79        8.65      3.32 o 
   2  13   5      495.56      519.17     17.89 o 
   3  13   5        0.84        3.67      2.04 o 
   4  13   5       43.65       52.56      7.44 o 
   5  13   5       47.01       52.40      8.19 o 
   6  13   5       38.91       34.54      7.57 o 
  -7  14   5        3.53        2.57      3.09 o 
  -6  14   5       34.38       29.15      7.37 o 
  -5  14   5        0.00       -2.29      3.04 o 
  -4  14   5       69.85       60.09     13.80 o 
  -3  14   5       16.73       18.39      4.46 o 
  -2  14   5      123.31      160.27      7.03 o 
  -1  14   5        2.34        1.73      2.93 o 
   0  14   5      331.79      293.73      7.83 o 
   1  14   5      168.24      142.99      6.33 o 
   2  14   5      147.20      123.98      7.85 o 
   3  14   5       30.95       20.50      6.40 o 
   4  14   5       11.43       12.44      4.58 o 
   5  14   5       10.35        7.59      3.81 o 
   6  14   5       24.26       42.40      9.63 o 
  -6  15   5        0.74        5.97      3.53 o 
  -5  15   5       63.30       46.12     10.82 o 
  -4  15   5       19.31        6.73      4.12 o 
  -3  15   5      254.76      258.93     18.88 o 
  -2  15   5       40.54       35.71      7.30 o 
  -1  15   5      127.15      145.03      7.16 o 
   0  15   5      496.13      597.89     11.60 o 
   1  15   5       98.79       94.47      7.64 o 
   2  15   5       13.37       18.99      5.54 o 
   3  15   5        0.64        5.60      2.39 o 
   4  15   5        1.79        5.07      3.68 o 
   5  15   5       20.40       14.02      4.52 o 
   6  15   5       89.42       87.99     20.93 o 
  -6  16   5       53.55       35.63      8.34 o 
  -5  16   5        6.65        8.23      3.03 o 
  -4  16   5        0.08        0.84      2.97 o 
  -3  16   5       89.75       79.03     11.23 o 
  -2  16   5       43.06       55.22     10.30 o 
  -1  16   5        2.21        3.02      2.60 o 
   0  16   5      143.86      162.28      6.12 o 
   1  16   5       16.41        4.69      4.43 o 
   2  16   5        8.86        2.61      3.01 o 
   3  16   5      113.61      112.72     15.14 o 
   4  16   5       79.75       99.66     17.62 o 
   5  16   5       28.23       25.21     10.01 o 
  -5  17   5      238.20      304.85     10.58 o 
  -4  17   5       42.41       33.07      6.83 o 
  -3  17   5      151.48      160.39     12.64 o 
  -2  17   5        6.96        4.69      2.77 o 
  -1  17   5       57.09       67.42      5.42 o 
   0  17   5        5.50        3.41      2.28 o 
   1  17   5       14.33       13.06      4.76 o 
   2  17   5       63.02       49.30     10.93 o 
   3  17   5       64.25       45.73      9.70 o 
   4  17   5        0.05        9.35      8.13 o 
   5  17   5       36.60       33.61     11.24 o 
  -5  18   5        0.87       10.64      4.58 o 
  -4  18   5        5.68        5.95      2.94 o 
  -3  18   5       93.81      118.63      7.47 o 
  -2  18   5       89.40       91.11     15.00 o 
  -1  18   5       41.36       35.41      5.77 o 
   0  18   5       33.06       39.22      6.29 o 
   1  18   5       11.33        7.99      4.51 o 
   2  18   5        2.53        6.16      3.78 o 
   3  18   5       39.93       38.25     12.84 o 
   4  18   5        8.23       12.83      6.20 o 
  -4  19   5       28.75       14.49      4.49 o 
  -3  19   5       95.41       87.68      8.93 o 
  -2  19   5        4.26        7.57      2.34 o 
  -1  19   5       21.78       12.60      3.00 o 
   0  19   5        0.36        2.67      3.17 o 
   1  19   5        5.93        1.71      2.58 o 
   2  19   5       84.29       62.24     15.90 o 
   3  19   5       48.42       54.08     17.47 o 
  -3  20   5       38.85       30.22      6.48 o 
  -2  20   5       65.93       50.62      9.23 o 
  -1  20   5       22.75       30.12      6.82 o 
   0  20   5        1.89        9.12      3.66 o 
   1  20   5       56.82       53.68     21.68 o 
   2  20   5        8.41        2.24      6.54 o 
  -1  21   5        6.65        5.29      4.56 o 
   0  21   5        3.37        4.52      4.77 o 
  -8   0   6       25.76       11.86     19.27 o 
  -6   0   6      351.05      385.38     28.97 o 
  -4   0   6     3526.97     4029.33    112.97 o 
  -2   0   6      716.60      657.85     27.70 o 
   0   0   6        9.52       22.94      6.05 o 
   2   0   6      904.06      795.78     20.42 o 
   4   0   6      981.91      941.51     32.44 o 
   6   0   6      853.60      895.29     33.92 o 
   8   0   6       89.76       68.76     23.51 o 
  -9   1   6       85.57       58.52     18.13 o 
  -8   1   6       30.90       28.06     14.61 o 
  -7   1   6       68.76       56.94     16.96 o 
  -6   1   6       12.11       16.40     13.71 o 
  -5   1   6      255.68      206.95     20.79 o 
  -4   1   6        0.04       10.57     18.93 o 
  -3   1   6      174.32      259.01     19.04 o 
  -2   1   6      398.54      380.84     16.14 o 
  -1   1   6     1154.67     1105.39     23.20 o 
   0   1   6     1359.24     1381.35     24.90 o 
   1   1   6       16.40       23.47      3.47 o 
   2   1   6     3886.99     3807.46     66.82 o 
   3   1   6       54.25       50.28      6.62 o 
   4   1   6      276.40      258.93      5.85 o 
   5   1   6       86.13       85.97      3.52 o 
   6   1   6      113.03      102.14      5.34 o 
   7   1   6        4.05        7.22      2.79 o 
   8   1   6       16.04        9.42      3.26 o 
  -9   2   6       91.55      105.86     32.94 o 
  -8   2   6       94.64       73.62     18.60 o 
  -7   2   6      243.66      209.23     20.79 o 
  -6   2   6      593.01      502.40     22.56 o 
  -5   2   6      157.04      143.49     17.10 o 
  -4   2   6     1892.49     1911.45     48.10 o 
  -3   2   6      593.49      535.32     21.22 o 
  -2   2   6      165.80      147.92      3.98 o 
  -1   2   6     2032.51     1964.99     37.12 o 
   0   2   6      413.83      450.18      6.20 o 
   1   2   6      140.63      168.72      3.62 o 
   2   2   6      669.75      677.38     10.68 o 
   3   2   6        0.29        0.93      1.44 o 
   4   2   6        5.95        8.28      2.52 o 
   5   2   6        0.86        0.09      2.00 o 
   6   2   6       88.74       90.12      7.06 o 
   7   2   6      108.61       96.22     10.96 o 
   8   2   6       31.16       15.75      5.34 o 
  -9   3   6       56.30       76.29     19.39 o 
  -8   3   6       19.72       14.00     10.78 o 
  -7   3   6       44.53       58.00     17.46 o 
  -6   3   6      108.05       91.81     23.08 o 
  -5   3   6       91.60       79.14     15.10 o 
  -4   3   6      538.05      557.23     31.29 o 
  -3   3   6     2243.28     2166.20     33.44 o 
  -2   3   6      296.05      292.96     10.54 o 
  -1   3   6      411.91      389.86      8.01 o 
   0   3   6        4.45       15.37      2.36 o 
   1   3   6     2111.32     2059.57     50.71 o 
   2   3   6      491.88      425.09      6.39 o 
   3   3   6      504.65      548.34      9.00 o 
   4   3   6       31.02       29.74      3.66 o 
   5   3   6      222.78      208.37     10.21 o 
   6   3   6      136.25      127.17      7.06 o 
   7   3   6        1.52        4.51      4.40 o 
   8   3   6        5.50        8.81      4.76 o 
  -9   4   6       23.09       12.04     16.00 o 
  -8   4   6      203.50      192.78     23.99 o 
  -7   4   6       47.80       70.23     14.74 o 
  -6   4   6      480.60      480.79     29.75 o 
  -5   4   6       67.73       67.32      4.20 o 
  -4   4   6      103.81       98.40      2.91 o 
  -3   4   6      116.19      110.41      4.19 o 
  -2   4   6     1124.08     1155.07     15.79 o 
  -1   4   6      533.61      529.84     13.20 o 
   0   4   6      381.16      276.38      5.03 o 
   1   4   6     1093.66     1087.83     12.49 o 
   2   4   6      147.81      112.74      5.21 o 
   3   4   6      514.20      544.65     10.96 o 
   4   4   6      695.84      724.15     17.35 o 
   5   4   6      514.99      522.66     15.64 o 
   6   4   6       16.64       12.98      4.24 o 
   7   4   6       29.23       18.60      5.57 o 
   8   4   6      152.15      179.74     17.80 o 
  -9   5   6       45.88       95.43     46.51 o 
  -8   5   6        0.53        5.97      9.94 o 
  -7   5   6       92.32      110.58     28.10 o 
  -6   5   6      101.70      104.73     16.42 o 
  -5   5   6      365.64      334.21      7.25 o 
  -4   5   6     2353.88     2368.46     52.09 o 
  -3   5   6       65.51       71.10      4.10 o 
  -2   5   6       25.62       21.27      4.07 o 
  -1   5   6      294.45      246.53      6.52 o 
   0   5   6      194.01      195.43      6.77 o 
   1   5   6     1194.95     1126.92     12.66 o 
   2   5   6        1.17        3.72      0.92 o 
   3   5   6      249.33      285.38      2.77 o 
   4   5   6      595.18      580.19     15.70 o 
   5   5   6        0.51       -4.41      4.68 o 
   6   5   6       91.89       72.56     16.66 o 
   7   5   6        7.06        5.44      4.80 o 
   8   5   6        2.20       -0.16      3.29 o 
  -8   6   6        0.66        8.09     10.36 o 
  -7   6   6        4.87       10.53      8.12 o 
  -6   6   6       40.62       19.08      9.47 o 
  -5   6   6      106.31      120.01      4.04 o 
  -4   6   6      438.14      476.45     11.67 o 
  -3   6   6       62.43       50.71      5.50 o 
  -2   6   6     2511.62     2410.08     48.33 o 
  -1   6   6      856.59     1004.72     10.99 o 
   0   6   6     3219.74     3299.96     77.43 o 
   1   6   6      412.35      434.63     14.00 o 
   2   6   6        1.19        6.94      2.30 o 
   3   6   6       11.38       13.23      4.05 o 
   4   6   6       62.23       54.43      7.21 o 
   5   6   6      401.07      396.46     10.10 o 
   6   6   6       47.46       31.45      6.05 o 
   7   6   6       55.83       54.34      9.47 o 
   8   6   6       64.89       49.46     13.35 o 
  -8   7   6        5.99        7.81      4.47 o 
  -7   7   6       78.23       80.55      7.12 o 
  -6   7   6      400.16      401.74     21.49 o 
  -5   7   6      749.48      773.69     26.25 o 
  -4   7   6      345.46      383.79     19.38 o 
  -3   7   6      538.27      503.93     10.34 o 
  -2   7   6      502.81      573.87     13.49 o 
  -1   7   6      423.11      463.83      6.86 o 
   0   7   6      300.30      298.60      6.02 o 
   1   7   6       19.69       27.18      5.67 o 
   2   7   6      169.09      135.85      4.02 o 
   3   7   6       38.26       26.46      6.88 o 
   4   7   6      216.76      219.08      6.00 o 
   5   7   6       52.32       46.38      7.89 o 
   6   7   6       39.31       22.27      7.34 o 
   7   7   6      252.46      260.01     12.71 o 
   8   7   6       26.40       18.02      5.48 o 
  -8   8   6      209.27      249.61     20.86 o 
  -7   8   6      327.72      343.09     16.01 o 
  -6   8   6       53.12       50.94      9.29 o 
  -5   8   6      229.51      200.63      6.62 o 
  -4   8   6        2.75        5.77      1.91 o 
  -3   8   6      232.23      225.49      4.14 o 
  -2   8   6      646.00      679.22     14.06 o 
  -1   8   6      604.25      563.70      8.05 o 
   0   8   6      101.39      109.78      3.36 o 
   1   8   6      399.63      383.73     10.71 o 
   2   8   6      146.81      146.58      4.78 o 
   3   8   6     1248.37     1288.46     33.30 o 
   4   8   6       15.99       15.90      4.37 o 
   5   8   6       30.80       39.15      6.73 o 
   6   8   6        2.00        2.31      3.08 o 
   7   8   6        0.05        2.42      3.18 o 
  -8   9   6       74.49       51.69     15.33 o 
  -7   9   6        0.40        1.29      5.22 o 
  -6   9   6       65.19       57.88      9.28 o 
  -5   9   6       69.97       62.77      6.28 o 
  -4   9   6       52.12       45.78      3.27 o 
  -3   9   6       89.44       65.61      2.60 o 
  -2   9   6       16.76       14.22      3.14 o 
  -1   9   6       59.22       48.08      3.39 o 
   0   9   6      165.83      173.36      5.87 o 
   1   9   6     1028.62     1055.23     18.31 o 
   2   9   6      156.66      149.63      6.59 o 
   3   9   6      202.23      199.69      7.34 o 
   4   9   6      242.31      251.47     11.18 o 
   5   9   6      172.92      195.12      8.25 o 
   6   9   6      315.14      369.67     11.96 o 
   7   9   6       32.23       24.58      7.17 o 
  -8  10   6      190.17      198.34     25.63 o 
  -7  10   6        0.20        3.85      5.52 o 
  -6  10   6      108.15      110.37     12.50 o 
  -5  10   6       19.67       14.96      3.15 o 
  -4  10   6      936.61     1011.21     21.87 o 
  -3  10   6       10.87       14.21      4.36 o 
  -2  10   6      433.51      503.42     13.46 o 
  -1  10   6      435.50      429.52      7.04 o 
   0  10   6     1217.46     1189.87     16.57 o 
   1  10   6        6.01        5.82      1.99 o 
   2  10   6        1.25        2.70      2.72 o 
   3  10   6       54.78       66.74     12.27 o 
   4  10   6        0.91        0.89      3.25 o 
   5  10   6      355.41      374.30     12.41 o 
   6  10   6        1.32        0.08      3.55 o 
   7  10   6        8.41        5.85      4.06 o 
  -7  11   6        5.02       11.01      6.63 o 
  -6  11   6        2.42        2.02      2.74 o 
  -5  11   6        1.07        5.20      2.96 o 
  -4  11   6        5.76        1.89      2.62 o 
  -3  11   6       98.14       99.48      7.01 o 
  -2  11   6      451.69      537.29     17.69 o 
  -1  11   6        3.13        1.78      0.75 o 
   0  11   6      773.81      749.12     20.02 o 
   1  11   6      156.65      156.29      4.20 o 
   2  11   6       83.13       85.80      5.68 o 
   3  11   6        8.64       11.96      3.06 o 
   4  11   6      143.72      129.88      6.60 o 
   5  11   6       71.70       68.06     13.85 o 
   6  11   6       46.33       30.58      6.62 o 
   7  11   6       11.49       10.38      4.13 o 
  -7  12   6       11.73       21.28      7.87 o 
  -6  12   6        8.85        1.38      4.38 o 
  -5  12   6       10.94        8.34      3.95 o 
  -4  12   6      554.83      565.45     12.28 o 
  -3  12   6       18.76       11.08      3.42 o 
  -2  12   6      109.25       86.10     14.79 o 
  -1  12   6       22.25       17.69      4.82 o 
   0  12   6       78.61       97.18      5.79 o 
   1  12   6      148.28      161.62      4.69 o 
   2  12   6      119.57      131.43      6.43 o 
   3  12   6      106.04      102.81     15.52 o 
   4  12   6       89.32       84.58      9.04 o 
   5  12   6       12.48       13.45      4.07 o 
   6  12   6      343.88      366.13     10.60 o 
  -7  13   6       18.92       18.04      5.23 o 
  -6  13   6       37.15       29.37      7.38 o 
  -5  13   6       10.45        8.02      2.19 o 
  -4  13   6      254.91      256.35      7.79 o 
  -3  13   6      208.68      192.42     11.56 o 
  -2  13   6       77.92       84.27      6.24 o 
  -1  13   6       60.25       37.48      6.04 o 
   0  13   6      131.18      122.78      5.65 o 
   1  13   6      121.43      107.97      4.51 o 
   2  13   6      254.08      247.37      8.49 o 
   3  13   6      624.90      691.64     17.43 o 
   4  13   6      129.37      125.21      7.12 o 
   5  13   6       23.41       24.57      7.03 o 
   6  13   6       18.05       14.69      4.33 o 
  -6  14   6        3.01        5.07      4.49 o 
  -5  14   6       22.27       23.74      5.03 o 
  -4  14   6        4.50        4.88      3.60 o 
  -3  14   6       54.37       55.23      8.58 o 
  -2  14   6       53.45       45.62      8.12 o 
  -1  14   6      876.60      962.65     23.97 o 
   0  14   6      626.42      701.42     16.90 o 
   1  14   6      153.29      183.00      6.79 o 
   2  14   6        0.03        3.41      2.32 o 
   3  14   6      190.32      190.41      6.00 o 
   4  14   6       10.30        9.06      5.02 o 
   5  14   6       26.34       23.65      4.47 o 
   6  14   6       35.16       20.20      7.93 o 
  -6  15   6      143.78      163.80      7.81 o 
  -5  15   6        1.44        1.25      1.95 o 
  -4  15   6       14.18       14.04      4.55 o 
  -3  15   6       19.77       18.90      4.32 o 
  -2  15   6      275.25      311.23     14.72 o 
  -1  15   6        0.09        5.90      2.34 o 
   0  15   6      892.10     1081.06     33.67 o 
   1  15   6      153.99      154.13     13.79 o 
   2  15   6      392.05      421.36     12.99 o 
   3  15   6       86.37       83.86      9.02 o 
   4  15   6      108.40      127.86     10.40 o 
   5  15   6       34.82       39.19     11.03 o 
  -6  16   6        5.35        3.88      3.99 o 
  -5  16   6       11.25       12.76      3.41 o 
  -4  16   6       44.36       66.34     10.48 o 
  -3  16   6       75.96       51.49     11.26 o 
  -2  16   6       41.50       26.69      5.87 o 
  -1  16   6      241.45      221.23      8.08 o 
   0  16   6        2.26        6.57      4.28 o 
   1  16   6       22.76       12.38      5.05 o 
   2  16   6      155.73      143.51     17.76 o 
   3  16   6       12.01        9.90      4.15 o 
   4  16   6        1.89        7.98      3.93 o 
   5  16   6        5.06        5.19      2.98 o 
  -5  17   6       52.12       52.19     14.34 o 
  -4  17   6        0.09        3.57      2.84 o 
  -3  17   6       61.72       51.89      9.87 o 
  -2  17   6       17.64       23.01      4.49 o 
  -1  17   6        0.71        5.25      1.93 o 
   0  17   6       57.62       53.47     15.85 o 
   1  17   6      143.23      159.03     24.65 o 
   2  17   6       11.20        3.89      4.74 o 
   3  17   6       60.70       65.84     14.03 o 
   4  17   6       63.26       51.54     13.79 o 
  -4  18   6       26.58       19.45      4.75 o 
  -3  18   6       80.40       68.47     17.26 o 
  -2  18   6        0.68        3.96      1.67 o 
  -1  18   6      123.15      148.85     13.52 o 
   0  18   6        0.60        1.11      3.51 o 
   1  18   6        0.18        1.74      5.31 o 
   2  18   6        3.38        7.57      4.50 o 
   3  18   6        5.11        5.21      3.45 o 
   4  18   6       20.06       20.86      7.90 o 
  -3  19   6        1.18        3.53      4.10 o 
  -2  19   6        7.62       12.41      3.45 o 
  -1  19   6        6.84        6.20      2.47 o 
   0  19   6       58.16       51.42     13.01 o 
   1  19   6       27.22       31.37      8.27 o 
   2  19   6        8.20        3.13      2.85 o 
   3  19   6        5.91        8.02      4.05 o 
  -2  20   6       10.82       13.70      3.80 o 
  -1  20   6       78.66       53.08     15.32 o 
   0  20   6       70.18       59.91     11.14 o 
   1  20   6        8.53       13.66      4.79 o 
  -9   0   7       89.69       71.55     24.72 o 
  -7   0   7      863.26      804.09     48.47 o 
  -5   0   7      248.74      215.09     24.93 o 
  -3   0   7      113.51      108.89      9.45 o 
  -1   0   7       88.27       64.18      4.46 o 
   1   0   7      240.81      225.68      5.24 o 
   3   0   7     1452.69     1534.00     31.65 o 
   5   0   7      382.20      401.97      8.35 o 
   7   0   7      370.96      438.28     10.61 o 
  -9   1   7       45.15       27.18     17.19 o 
  -8   1   7       26.64       29.81     13.43 o 
  -7   1   7      457.47      470.93     33.39 o 
  -6   1   7      128.90      161.55     26.36 o 
  -5   1   7        5.61        6.51      8.92 o 
  -4   1   7      271.78      254.94     20.14 o 
  -3   1   7       62.52       42.83      6.15 o 
  -2   1   7      275.93      295.04      8.18 o 
  -1   1   7      941.84      974.30     12.25 o 
   0   1   7     2789.96     2720.09     35.25 o 
   1   1   7      464.22      444.40      6.62 o 
   2   1   7        4.16       -1.81      2.71 o 
   3   1   7      524.55      509.17      9.02 o 
   4   1   7       52.60       56.32      3.34 o 
   5   1   7        9.82        4.48      1.99 o 
   6   1   7       32.33       31.17      6.04 o 
   7   1   7        0.07        0.31      2.30 o 
   8   1   7       63.59       59.72     17.66 o 
  -9   2   7       18.72       10.19     14.00 o 
  -8   2   7       14.36       -2.83     12.37 o 
  -7   2   7       30.53       21.20     11.55 o 
  -6   2   7      530.80      526.80     21.47 o 
  -5   2   7        3.20        4.11     13.51 o 
  -4   2   7      123.43      117.59     14.31 o 
  -3   2   7     2415.32     2452.05     50.91 o 
  -2   2   7      535.57      538.04     10.64 o 
  -1   2   7      975.11     1009.27     12.23 o 
   0   2   7     1836.81     1849.20     29.73 o 
   1   2   7      622.16      661.57     15.72 o 
   2   2   7      224.10      198.03      3.95 o 
   3   2   7      671.43      684.44     11.98 o 
   4   2   7       71.46       73.55      3.04 o 
   5   2   7       83.70       92.88      5.53 o 
   6   2   7       58.79       53.19      4.75 o 
   7   2   7        0.68        3.67      3.16 o 
   8   2   7        0.08        1.03      6.76 o 
  -9   3   7      103.88       91.55     24.41 o 
  -8   3   7       45.43       40.75     34.81 o 
  -7   3   7        2.57       11.07     14.80 o 
  -6   3   7      215.78      263.85     45.31 o 
  -5   3   7      220.55      269.82     28.67 o 
  -4   3   7      167.37      160.55      7.05 o 
  -3   3   7       33.32       28.61      5.72 o 
  -2   3   7     1404.86     1393.96     15.92 o 
  -1   3   7     2880.48     3091.71     54.97 o 
   0   3   7       34.77       45.55      2.74 o 
   1   3   7     3364.99     3421.36     37.21 o 
   2   3   7     1163.49     1280.39     21.32 o 
   3   3   7      988.00     1036.58     16.54 o 
   4   3   7       43.57       44.34      3.32 o 
   5   3   7      227.26      194.93      5.84 o 
   6   3   7      236.89      259.27     13.62 o 
   7   3   7       54.72       53.40      7.45 o 
   8   3   7        1.80        2.62      2.90 o 
  -8   4   7        1.13       10.39     11.26 o 
  -7   4   7       36.62       21.16     11.34 o 
  -6   4   7        0.10       20.03     14.03 o 
  -5   4   7      283.34      265.69     15.59 o 
  -4   4   7      272.83      233.86      7.39 o 
  -3   4   7      181.97      204.12     14.19 o 
  -2   4   7      559.57      641.89      8.64 o 
  -1   4   7      895.42      965.24     18.48 o 
   0   4   7       55.54       46.16      2.79 o 
   1   4   7     1681.88     1729.94     29.48 o 
   2   4   7      205.42      213.38      5.65 o 
   3   4   7        5.95        7.78      2.27 o 
   4   4   7      175.58      179.33      8.59 o 
   5   4   7      166.46      158.29     10.72 o 
   6   4   7       25.11       26.15      6.74 o 
   7   4   7      106.62      106.70     12.71 o 
   8   4   7        9.54        7.35      2.98 o 
  -8   5   7       39.55       35.36     22.86 o 
  -7   5   7       16.48       29.00     14.57 o 
  -6   5   7       70.44       89.49     15.43 o 
  -5   5   7      139.59      136.39      6.21 o 
  -4   5   7     1229.97     1340.65     24.97 o 
  -3   5   7       13.83       11.78      3.27 o 
  -2   5   7     1251.27     1347.02     47.37 o 
  -1   5   7      104.50      130.33      4.06 o 
   0   5   7     3978.96     4186.39     48.91 o 
   1   5   7     1829.16     1908.01     28.54 o 
   2   5   7      389.15      374.80      6.44 o 
   3   5   7      781.01      744.67     23.81 o 
   4   5   7      174.09      182.97      7.39 o 
   5   5   7        0.08        2.47      2.72 o 
   6   5   7        8.77        5.32      3.97 o 
   7   5   7       15.85       13.10      3.99 o 
  -8   6   7       29.64       25.81      6.06 o 
  -7   6   7       22.45       16.95      7.72 o 
  -6   6   7       28.29       32.50     10.07 o 
  -5   6   7      480.17      494.31     14.75 o 
  -4   6   7       11.45       17.15      3.16 o 
  -3   6   7     3037.76     3336.78     94.98 o 
  -2   6   7      285.64      261.74      4.71 o 
  -1   6   7      918.46      976.39     13.63 o 
   0   6   7      745.04      744.75     10.27 o 
   1   6   7      404.72      380.86      6.41 o 
   2   6   7      433.00      439.36     10.73 o 
   3   6   7     1728.86     1873.28     48.56 o 
   4   6   7      110.11      100.92      6.27 o 
   5   6   7      788.01      813.48     13.83 o 
   6   6   7        0.79        4.12      3.37 o 
   7   6   7       40.64       37.83      7.29 o 
  -8   7   7        5.90        2.98      8.23 o 
  -7   7   7       58.67       39.39     19.52 o 
  -6   7   7      108.38       92.80     21.79 o 
  -5   7   7       11.17       15.59      3.75 o 
  -4   7   7     1027.80      959.96     26.96 o 
  -3   7   7      369.24      361.37      7.19 o 
  -2   7   7       40.74       51.10      3.34 o 
  -1   7   7      156.79      120.87      4.39 o 
   0   7   7      548.21      550.69      8.56 o 
   1   7   7      753.56      784.74     15.26 o 
   2   7   7       89.24       85.32      7.54 o 
   3   7   7      724.22      716.40     19.74 o 
   4   7   7      151.74      177.76      8.94 o 
   5   7   7      293.78      298.48     10.50 o 
   6   7   7       41.92       32.76      6.63 o 
   7   7   7        2.63        9.10      3.88 o 
  -8   8   7        5.95        4.67      7.83 o 
  -7   8   7        2.40        6.14      5.26 o 
  -6   8   7       10.34       13.65      5.17 o 
  -5   8   7       98.88       94.67      4.35 o 
  -4   8   7       74.96       61.69      4.13 o 
  -3   8   7      192.30      180.04      6.53 o 
  -2   8   7       32.95       32.87      6.13 o 
  -1   8   7       46.13       41.56      3.99 o 
   0   8   7      141.36      143.63      4.16 o 
   1   8   7        1.56       -0.54      2.17 o 
   2   8   7       15.25       18.04      3.98 o 
   3   8   7       95.91       83.01     12.44 o 
   4   8   7        1.66       -1.26      3.56 o 
   5   8   7       27.50       18.53      4.79 o 
   6   8   7      177.21      183.43     16.76 o 
   7   8   7       46.62       35.62      6.79 o 
  -8   9   7        1.27        1.70      6.00 o 
  -7   9   7       48.19       53.78     15.20 o 
  -6   9   7      255.45      294.33     17.24 o 
  -5   9   7        0.09        1.50      2.45 o 
  -4   9   7      712.54      681.73     32.89 o 
  -3   9   7       19.01       19.75      3.95 o 
  -2   9   7       23.22       21.70      4.98 o 
  -1   9   7       12.30       12.14      2.28 o 
   0   9   7       52.63       44.67      3.98 o 
   1   9   7      385.85      393.86      8.29 o 
   2   9   7      571.96      555.01     13.17 o 
   3   9   7      310.70      318.60      8.21 o 
   4   9   7       90.95       82.22     13.11 o 
   5   9   7        2.41        7.10      3.20 o 
   6   9   7       14.28        9.67      7.37 o 
   7   9   7      131.51      141.58     12.61 o 
  -7  10   7       10.22       13.86      6.95 o 
  -6  10   7       47.73       43.69     10.99 o 
  -5  10   7       66.52       71.87      5.34 o 
  -4  10   7       32.01       43.67      7.06 o 
  -3  10   7     1058.73     1167.80     33.45 o 
  -2  10   7      190.99      212.08      6.66 o 
  -1  10   7      256.94      264.90      7.23 o 
   0  10   7       29.56       32.44      4.75 o 
   1  10   7      676.30      668.58     14.68 o 
   2  10   7       41.64       40.61      8.20 o 
   3  10   7       25.50       22.19      6.48 o 
   4  10   7        0.41        5.53      2.85 o 
   5  10   7      385.74      410.91     14.14 o 
   6  10   7        1.68        6.78      4.14 o 
   7  10   7        3.58        3.32      4.24 o 
  -7  11   7       29.65       20.37      5.67 o 
  -6  11   7        8.51        4.28      2.91 o 
  -5  11   7       29.85       33.28      5.94 o 
  -4  11   7        6.08        7.83      2.91 o 
  -3  11   7        0.22        4.11      3.51 o 
  -2  11   7       30.74       40.52      6.92 o 
  -1  11   7      483.32      513.48     10.97 o 
   0  11   7       34.11       26.57      3.98 o 
   1  11   7       14.98       19.17      4.29 o 
   2  11   7       83.28       90.99      7.84 o 
   3  11   7        3.89        2.45      4.38 o 
   4  11   7        3.44        5.66      2.70 o 
   5  11   7      155.61      158.46      7.17 o 
   6  11   7      115.44      129.61      6.44 o 
  -7  12   7      158.48      222.04     15.65 o 
  -6  12   7      157.48      182.44     16.05 o 
  -5  12   7       47.28       47.81     10.85 o 
  -4  12   7       89.14       80.54      5.74 o 
  -3  12   7      696.98      738.33     22.58 o 
  -2  12   7       93.19      107.34      8.48 o 
  -1  12   7        0.06        2.13      2.10 o 
   0  12   7        6.51        3.29      2.30 o 
   1  12   7      193.26      198.91      6.81 o 
   2  12   7      142.73      169.85      7.11 o 
   3  12   7      410.77      448.20     11.12 o 
   4  12   7        0.88       -0.07      2.69 o 
   5  12   7        0.72        1.90      4.27 o 
   6  12   7      100.63      132.85      9.23 o 
  -7  13   7        2.60        5.04      5.49 o 
  -6  13   7        7.43        7.55      4.08 o 
  -5  13   7      129.25      130.12     12.37 o 
  -4  13   7      214.86      187.60      7.24 o 
  -3  13   7      141.25      140.75      7.50 o 
  -2  13   7        0.01       -3.33      3.97 o 
  -1  13   7      120.04       96.83     10.21 o 
   0  13   7       18.13       13.49      4.78 o 
   1  13   7       84.31       72.83      6.96 o 
   2  13   7        5.51        4.44      2.85 o 
   3  13   7        7.94        4.26      3.40 o 
   4  13   7        8.75        9.85      3.16 o 
   5  13   7       50.10       35.16      8.40 o 
   6  13   7        8.19        8.54      3.85 o 
  -6  14   7       16.77        8.80      5.07 o 
  -5  14   7      132.62      128.46      6.38 o 
  -4  14   7       26.67       32.55      6.94 o 
  -3  14   7      178.85      207.75      8.00 o 
  -2  14   7        1.95        9.63      2.59 o 
  -1  14   7       98.80       75.75     11.78 o 
   0  14   7       68.40       70.60      5.70 o 
   1  14   7        4.62       -0.67      4.11 o 
   2  14   7       12.16       11.83      3.17 o 
   3  14   7      274.67      310.76     19.99 o 
   4  14   7       64.57       67.04     13.52 o 
   5  14   7       50.43       37.27      9.48 o 
  -6  15   7       30.92       23.59      9.08 o 
  -5  15   7       42.48       30.77      5.60 o 
  -4  15   7       39.69       26.90      5.29 o 
  -3  15   7      192.45      202.89      9.50 o 
  -2  15   7       11.79       16.25      4.66 o 
  -1  15   7        0.52        2.99      2.52 o 
   0  15   7       47.96       54.72     11.07 o 
   1  15   7       42.99       27.86      6.35 o 
   2  15   7       71.77       66.35     14.02 o 
   3  15   7        0.21        5.02      3.06 o 
   4  15   7        5.29        5.34      3.13 o 
   5  15   7        4.22        3.67      3.63 o 
  -5  16   7       49.85       31.15     10.02 o 
  -4  16   7        3.35        3.39      3.72 o 
  -3  16   7       10.58        9.32      4.42 o 
  -2  16   7      142.92      164.13      9.10 o 
  -1  16   7        6.68       11.85      3.93 o 
   0  16   7      154.36      167.78      8.96 o 
   1  16   7        5.50        9.00      3.88 o 
   2  16   7      109.64       87.52     19.65 o 
   3  16   7        3.80        1.31      4.35 o 
   4  16   7        5.91        3.37      3.09 o 
  -5  17   7       37.78       33.95     12.08 o 
  -4  17   7        0.04        5.37      2.75 o 
  -3  17   7       17.40       15.66      4.10 o 
  -2  17   7        3.52        7.09      3.44 o 
  -1  17   7        0.35        3.15      3.96 o 
   0  17   7        6.14        5.79      3.17 o 
   1  17   7       37.61       30.70      8.12 o 
   2  17   7       48.44       55.10     12.31 o 
   3  17   7        7.68        5.20      3.87 o 
   4  17   7        0.00        5.48      3.55 o 
  -4  18   7       14.92       12.71      4.32 o 
  -3  18   7        1.81        5.80      1.89 o 
  -2  18   7       52.97       48.47      9.32 o 
  -1  18   7       10.09        3.13      4.96 o 
   0  18   7      122.06      100.23     11.35 o 
   1  18   7        1.05        3.68      3.24 o 
   2  18   7       45.62       50.46      8.94 o 
   3  18   7       11.36       11.50      3.10 o 
  -3  19   7       36.29       25.98      6.59 o 
  -2  19   7        4.01        3.32      2.54 o 
  -1  19   7      123.17      103.70     24.20 o 
   0  19   7      173.82      159.87     15.15 o 
   1  19   7        0.52        5.52      6.72 o 
   2  19   7        0.31       10.00      4.29 o 
  -1  20   7        6.53        4.96      3.35 o 
   0  20   7       34.02       27.31      7.69 o 
  -8   0   8      144.57      124.56     29.59 o 
  -6   0   8     1384.94     1521.73     48.29 o 
  -4   0   8       42.60       45.07     25.10 o 
  -2   0   8      744.37      857.74     18.17 o 
   0   0   8        3.42        0.57      2.47 o 
   2   0   8      953.28     1158.56     84.04 o 
   4   0   8     1954.59     2028.59     51.54 o 
   6   0   8       69.73       59.74      5.92 o 
  -8   1   8       54.41       20.80     14.81 o 
  -7   1   8       38.95       72.05     22.31 o 
  -6   1   8       61.91       48.48     13.73 o 
  -5   1   8      139.18      140.28     36.28 o 
  -4   1   8        0.93       11.36     15.67 o 
  -3   1   8       54.15       56.41      4.67 o 
  -2   1   8      471.59      456.23      9.74 o 
  -1   1   8       38.68       73.81      4.49 o 
   0   1   8      282.45      336.89      6.26 o 
   1   1   8       62.74       71.46      4.28 o 
   2   1   8       51.42       57.68      8.54 o 
   3   1   8      465.99      505.16     10.34 o 
   4   1   8        2.56        2.67      3.40 o 
   5   1   8      531.68      607.44     13.72 o 
   6   1   8      203.00      160.32     13.30 o 
   7   1   8       33.60       21.72     10.41 o 
  -8   2   8       75.91       67.99     21.61 o 
  -7   2   8       12.40       24.18     12.90 o 
  -6   2   8      148.39       79.22     20.84 o 
  -5   2   8        5.79        9.04     12.65 o 
  -4   2   8      264.60      290.50     23.70 o 
  -3   2   8      594.86      554.30     11.88 o 
  -2   2   8        0.40        0.75      2.70 o 
  -1   2   8       43.05       48.96      5.09 o 
   0   2   8     2475.84     2618.69     59.45 o 
   1   2   8       20.23       14.85      3.61 o 
   2   2   8      365.57      356.66      5.45 o 
   3   2   8       18.62       46.47     18.85 o 
   4   2   8        1.38        2.76      3.51 o 
   5   2   8        1.06       -0.95      3.50 o 
   6   2   8        0.01        5.07      3.92 o 
   7   2   8       22.21       23.03      5.68 o 
  -8   3   8        3.07       11.82     13.59 o 
  -7   3   8      108.90      119.57     22.46 o 
  -6   3   8      199.93      213.26     42.62 o 
  -5   3   8      180.77      180.15     32.66 o 
  -4   3   8       27.04       26.25      3.42 o 
  -3   3   8      639.21      696.24     16.17 o 
  -2   3   8      579.35      613.36     10.48 o 
  -1   3   8     1561.94     1670.09     24.56 o 
   0   3   8     1479.46     1532.73     31.26 o 
   1   3   8      329.89      367.81      8.86 o 
   2   3   8      147.36      134.38      4.20 o 
   3   3   8      902.27      914.12     18.74 o 
   4   3   8       35.81       39.45      4.09 o 
   5   3   8      153.81      162.00     13.72 o 
   6   3   8      323.65      340.56     10.02 o 
   7   3   8       50.73       45.04     11.25 o 
  -8   4   8      310.59      291.18     31.17 o 
  -7   4   8       13.98       -2.99     20.50 o 
  -6   4   8      219.05      186.85     25.05 o 
  -5   4   8        1.86       -4.89      5.37 o 
  -4   4   8       37.71       32.27      5.46 o 
  -3   4   8       22.13       18.49      4.81 o 
  -2   4   8     1026.20     1039.53     18.45 o 
  -1   4   8      137.67      133.69      3.65 o 
   0   4   8      481.99      507.59      9.24 o 
   1   4   8       31.43       20.79      5.03 o 
   2   4   8      115.57      106.75      4.40 o 
   3   4   8      110.33      113.38      4.14 o 
   4   4   8        0.03        1.37      1.69 o 
   5   4   8       12.01       10.90      4.28 o 
   6   4   8      164.56      178.17      8.26 o 
   7   4   8        0.26        2.15      3.41 o 
  -8   5   8       73.27       81.73     22.25 o 
  -7   5   8       30.86       29.46      8.36 o 
  -6   5   8        0.09        4.47      2.67 o 
  -5   5   8      259.98      239.77     14.85 o 
  -4   5   8      417.56      418.05      8.46 o 
  -3   5   8        4.36        6.15      1.87 o 
  -2   5   8      101.90       84.07      3.49 o 
  -1   5   8      100.12       75.00      5.18 o 
   0   5   8       49.36       50.90      3.43 o 
   1   5   8      110.01      108.83      3.16 o 
   2   5   8      519.38      550.83     10.76 o 
   3   5   8       11.98        9.43      1.94 o 
   4   5   8      402.92      415.81     15.03 o 
   5   5   8       19.13       10.83      6.81 o 
   6   5   8        0.11        2.71      6.08 o 
   7   5   8        2.15        5.16      3.16 o 
  -8   6   8       16.46       25.27      9.36 o 
  -7   6   8       38.63       32.36      9.24 o 
  -6   6   8        0.18        5.82      5.89 o 
  -5   6   8        2.06        8.99      5.82 o 
  -4   6   8      202.89      206.41     12.50 o 
  -3   6   8       60.48       50.30      3.23 o 
  -2   6   8      354.05      356.35      6.40 o 
  -1   6   8       94.96       89.93      6.81 o 
   0   6   8     2370.25     2625.22     48.31 o 
   1   6   8      123.25      142.21      4.59 o 
   2   6   8      831.34      932.32     19.98 o 
   3   6   8        0.34       -8.20      6.14 o 
   4   6   8        1.01        2.06      4.08 o 
   5   6   8        2.97        3.28      4.51 o 
   6   6   8        0.18        5.07      2.75 o 
   7   6   8        5.69        7.26      2.73 o 
  -8   7   8        7.71       12.94      6.68 o 
  -7   7   8        0.96        5.66      4.43 o 
  -6   7   8      105.20      112.31     10.04 o 
  -5   7   8       12.60       15.75      5.01 o 
  -4   7   8     1992.87     2141.66     39.34 o 
  -3   7   8       32.05       34.56      6.10 o 
  -2   7   8      106.03       97.08      8.80 o 
  -1   7   8        0.05        2.44      2.05 o 
   0   7   8      254.90      263.28      5.39 o 
   1   7   8      944.95      931.38     15.44 o 
   2   7   8       17.13       10.40      2.08 o 
   3   7   8       88.11       69.32      6.81 o 
   4   7   8      389.33      437.21     19.90 o 
   5   7   8       54.15       68.37     12.41 o 
   6   7   8      112.46      125.76     17.07 o 
   7   7   8       10.25       13.78      4.22 o 
  -8   8   8      133.17      120.07     30.31 o 
  -7   8   8      499.56      557.39     48.47 o 
  -6   8   8       90.74      111.20     15.90 o 
  -5   8   8       26.89       28.26      7.29 o 
  -4   8   8      116.01      110.04      5.21 o 
  -3   8   8      194.25      185.77      5.32 o 
  -2   8   8        3.83        4.36      3.99 o 
  -1   8   8      105.76      109.77      5.11 o 
   0   8   8       18.88       21.88      4.01 o 
   1   8   8       96.19      110.93      4.13 o 
   2   8   8        0.32       -0.23      4.77 o 
   3   8   8      231.03      222.55      6.98 o 
   4   8   8      177.10      177.18      6.22 o 
   5   8   8       60.91       52.03     10.26 o 
   6   8   8       97.47      121.53     18.39 o 
   7   8   8        8.96        9.10      6.02 o 
  -7   9   8        0.65       12.76      6.83 o 
  -6   9   8      234.29      239.86     17.93 o 
  -5   9   8       32.65       20.57      4.71 o 
  -4   9   8      102.58       80.96     11.58 o 
  -3   9   8      113.87      105.34      4.85 o 
  -2   9   8        0.09        1.94      2.36 o 
  -1   9   8      289.20      278.14      6.18 o 
   0   9   8       15.20       16.20      3.81 o 
   1   9   8      535.99      545.28     11.39 o 
   2   9   8      194.01      197.92     10.17 o 
   3   9   8     1257.36     1373.67     16.65 o 
   4   9   8        1.57       -0.19      3.00 o 
   5   9   8       50.03       47.11      8.18 o 
   6   9   8        7.28        4.07      3.22 o 
  -7  10   8      125.63      107.72     24.89 o 
  -6  10   8       46.27       34.03     11.22 o 
  -5  10   8       28.78       32.94      6.82 o 
  -4  10   8       98.35      106.33      8.65 o 
  -3  10   8       82.63       76.18      8.86 o 
  -2  10   8        4.18        0.94      2.80 o 
  -1  10   8        7.67        3.45      2.05 o 
   0  10   8       25.18       29.71      5.03 o 
   1  10   8       24.83       24.14      3.46 o 
   2  10   8     2087.04     2242.19     41.07 o 
   3  10   8       21.63       14.08      5.03 o 
   4  10   8       25.63       22.65      5.30 o 
   5  10   8       64.12       78.09      9.95 o 
   6  10   8        5.69        7.95      4.35 o 
  -7  11   8      116.09       75.87     24.54 o 
  -6  11   8        1.95        3.21      3.71 o 
  -5  11   8      109.16      103.15      6.95 o 
  -4  11   8      202.23      236.12      7.12 o 
  -3  11   8       66.53       47.16     11.31 o 
  -2  11   8      604.10      636.71     29.30 o 
  -1  11   8       48.87       33.33      4.68 o 
   0  11   8       15.84       20.07      4.40 o 
   1  11   8       22.23       25.39      4.86 o 
   2  11   8       69.50       62.02     10.51 o 
   3  11   8       12.41       12.36      4.45 o 
   4  11   8        0.20        3.99      2.69 o 
   5  11   8       22.76       15.09      5.35 o 
   6  11   8        0.01        4.56      3.42 o 
  -7  12   8       61.30       42.53     16.27 o 
  -6  12   8      109.63       95.77     24.46 o 
  -5  12   8       56.82       49.78      9.68 o 
  -4  12   8        0.86        3.55      4.83 o 
  -3  12   8      151.59      152.69      6.28 o 
  -2  12   8       75.51       93.81      6.41 o 
  -1  12   8      400.90      388.35     15.60 o 
   0  12   8       67.51       70.25      8.28 o 
   1  12   8        7.65        9.91      2.64 o 
   2  12   8        0.31       -1.22      2.89 o 
   3  12   8        0.55       -0.02      3.34 o 
   4  12   8       92.37      105.03     10.13 o 
   5  12   8        7.03        8.17      3.74 o 
   6  12   8       12.96       17.79      5.44 o 
  -6  13   8        8.71        5.87      5.39 o 
  -5  13   8        7.96        8.84      3.71 o 
  -4  13   8        9.50       11.26      5.34 o 
  -3  13   8       14.80       16.18      3.55 o 
  -2  13   8        2.35        4.28      1.96 o 
  -1  13   8      124.93      136.83      7.29 o 
   0  13   8        5.15        5.40      3.42 o 
   1  13   8      242.43      231.45      7.06 o 
   2  13   8        8.25        5.69      2.48 o 
   3  13   8       84.29      113.10      8.23 o 
   4  13   8        4.45        6.22      2.68 o 
   5  13   8       11.77       11.03      5.03 o 
  -6  14   8        3.67        8.78      6.05 o 
  -5  14   8       31.07       21.11      7.62 o 
  -4  14   8        7.63        6.03      6.17 o 
  -3  14   8        4.28        6.30      3.07 o 
  -2  14   8       28.90       19.62      4.17 o 
  -1  14   8        4.96        4.56      1.69 o 
   0  14   8        0.48       -3.35      4.59 o 
   1  14   8      247.02      299.49     18.67 o 
   2  14   8       40.12       27.33      4.82 o 
   3  14   8        3.32        3.17      2.63 o 
   4  14   8       16.77       17.42      4.18 o 
   5  14   8       40.95       37.64      7.85 o 
  -5  15   8        4.88        6.04      2.45 o 
  -4  15   8        7.74        4.65      2.92 o 
  -3  15   8       10.19       14.21      4.87 o 
  -2  15   8        0.07        2.41      2.04 o 
  -1  15   8       76.98       65.36     12.88 o 
   0  15   8     1007.31     1111.03     49.45 o 
   1  15   8        5.19       14.89      4.73 o 
   2  15   8       29.81       33.54      8.02 o 
   3  15   8       14.19       19.59      5.78 o 
   4  15   8       59.58       38.48     10.02 o 
  -5  16   8       59.61       39.69     12.26 o 
  -4  16   8        0.30        1.63      2.71 o 
  -3  16   8        0.08        1.56      2.91 o 
  -2  16   8        2.66       -0.14      2.25 o 
  -1  16   8        1.17        6.38      3.68 o 
   0  16   8        4.60        1.85      4.78 o 
   1  16   8       75.42       65.79     14.25 o 
   2  16   8       14.69        9.85      8.05 o 
   3  16   8        3.04       10.02      3.16 o 
   4  16   8       19.70       16.16      3.85 o 
  -4  17   8        7.59        9.22      2.13 o 
  -3  17   8       35.46       35.81      6.85 o 
  -2  17   8       21.76       16.27      3.96 o 
  -1  17   8        0.47       -1.48      3.48 o 
   0  17   8      179.36      211.79     22.12 o 
   1  17   8        0.01        3.42      3.89 o 
   2  17   8        3.65        2.26      3.98 o 
   3  17   8        4.38        3.50      3.69 o 
  -3  18   8       16.93       17.19      5.01 o 
  -2  18   8        6.74        6.36      3.28 o 
  -1  18   8      218.47      202.99     22.03 o 
   0  18   8       11.81        9.31      4.02 o 
   1  18   8       12.35       15.78      4.86 o 
   2  18   8       44.95       45.01      7.01 o 
  -2  19   8       12.56       10.79      4.60 o 
  -1  19   8        6.25        7.08      3.83 o 
   0  19   8      108.61       95.91     22.45 o 
   1  19   8        8.37       12.05      6.06 o 
  -7   0   9       64.66       68.52     24.41 o 
  -5   0   9        7.36       24.30     24.53 o 
  -3   0   9     1483.47     1653.11     49.16 o 
  -1   0   9     1321.95     1332.41     28.83 o 
   1   0   9      575.99      620.34     14.95 o 
   3   0   9       26.12       32.44      7.26 o 
   5   0   9        7.29        7.44      5.13 o 
   7   0   9       49.49       66.04     31.01 o 
  -8   1   9       97.59      125.92     23.98 o 
  -7   1   9       44.28       16.48     15.54 o 
  -6   1   9       10.82        8.62     15.13 o 
  -5   1   9       20.60       17.75     15.43 o 
  -4   1   9       30.56       35.49     15.69 o 
  -3   1   9       17.75       26.44      5.12 o 
  -2   1   9     1706.48     1695.91     25.84 o 
  -1   1   9      638.42      737.08     13.61 o 
   0   1   9      142.28      140.02      5.80 o 
   1   1   9      165.66      135.26      4.11 o 
   2   1   9       42.17       43.69      6.64 o 
   3   1   9       89.88      104.31      5.66 o 
   4   1   9        3.68        4.78      2.51 o 
   5   1   9      159.39      153.99     12.15 o 
   6   1   9       11.36       12.40      4.28 o 
   7   1   9       86.78       66.31     25.42 o 
  -8   2   9        0.83       14.89     17.61 o 
  -7   2   9        0.06        7.99     24.32 o 
  -6   2   9       43.50       17.97     18.00 o 
  -5   2   9       53.93       58.42     16.03 o 
  -4   2   9      180.80      162.42      9.77 o 
  -3   2   9     1644.29     1646.64     27.43 o 
  -2   2   9      450.25      536.71     15.82 o 
  -1   2   9       29.74       32.65      5.19 o 
   0   2   9       87.17       67.22      3.85 o 
   1   2   9     1730.62     1764.62     45.88 o 
   2   2   9      159.76      164.09      8.76 o 
   3   2   9     1308.05     1434.37     28.35 o 
   4   2   9       18.04       12.97      2.62 o 
   5   2   9      597.26      617.07     15.21 o 
   6   2   9        6.23        6.95      5.22 o 
   7   2   9        5.78        9.27      3.56 o 
  -8   3   9       36.72       30.65     36.89 o 
  -7   3   9        0.39       21.70     15.87 o 
  -6   3   9       36.69       32.57     17.95 o 
  -5   3   9      106.20      109.33     24.46 o 
  -4   3   9     1589.93     1623.71     51.08 o 
  -3   3   9      161.22      167.17      5.47 o 
  -2   3   9       52.42       60.78      7.25 o 
  -1   3   9       77.71       75.91      3.89 o 
   0   3   9       63.72       64.95      3.25 o 
   1   3   9      190.27      198.96      4.53 o 
   2   3   9      129.36      118.46      9.34 o 
   3   3   9        3.35        3.70      2.79 o 
   4   3   9       20.74       14.75      2.90 o 
   5   3   9        1.54        6.53      4.04 o 
   6   3   9      139.43      135.49     13.47 o 
   7   3   9       39.94       34.35      8.59 o 
  -8   4   9       19.29       11.66     17.79 o 
  -7   4   9       29.74       37.02     16.57 o 
  -6   4   9      118.59      155.31     21.83 o 
  -5   4   9      269.17      294.50     40.57 o 
  -4   4   9      154.93      178.95     10.79 o 
  -3   4   9      323.53      296.61     10.69 o 
  -2   4   9       47.26       44.12      5.58 o 
  -1   4   9       12.30       12.56      3.03 o 
   0   4   9      359.71      393.82     10.89 o 
   1   4   9       17.71       10.47      3.77 o 
   2   4   9        2.47        2.52      4.05 o 
   3   4   9       67.63       46.83      7.12 o 
   4   4   9        0.08        2.14      2.77 o 
   5   4   9        0.18       -3.23      4.41 o 
   6   4   9        0.11        2.95      4.45 o 
   7   4   9       32.03       24.13      6.83 o 
  -8   5   9        1.30        6.43      8.17 o 
  -7   5   9        0.69        0.08      5.68 o 
  -6   5   9      162.67      177.10     14.55 o 
  -5   5   9      194.32      168.35     19.23 o 
  -4   5   9      106.56      113.96      7.97 o 
  -3   5   9      440.22      434.26      7.77 o 
  -2   5   9        2.73        2.56      1.97 o 
  -1   5   9       99.05      105.65      4.56 o 
   0   5   9      207.64      198.91      3.81 o 
   1   5   9       42.10       38.22      5.46 o 
   2   5   9       13.59       13.80      3.61 o 
   3   5   9      774.44      838.67     26.49 o 
   4   5   9       77.59       80.00     15.66 o 
   5   5   9      103.87      122.70      7.33 o 
   6   5   9       61.35       42.59     11.52 o 
   7   5   9       61.59       52.16     14.09 o 
  -8   6   9        5.11        8.63      5.49 o 
  -7   6   9       25.16       21.20      6.17 o 
  -6   6   9       66.91       80.48     18.00 o 
  -5   6   9       85.97       79.18      5.02 o 
  -4   6   9      453.61      445.84     26.41 o 
  -3   6   9      925.63      989.06     18.31 o 
  -2   6   9      139.38      161.94      6.94 o 
  -1   6   9       39.98       33.21      5.85 o 
   0   6   9      471.18      461.00      8.56 o 
   1   6   9     1178.18     1245.02     27.95 o 
   2   6   9      587.75      601.59     13.83 o 
   3   6   9      446.65      469.22     10.64 o 
   4   6   9       56.13       47.32     10.51 o 
   5   6   9       13.32        8.84      5.39 o 
   6   6   9        8.47        8.34      4.78 o 
   7   6   9        9.98        9.09      4.03 o 
  -8   7   9       35.31       30.14     15.09 o 
  -7   7   9       48.81       42.80     12.59 o 
  -6   7   9      436.39      479.71     21.47 o 
  -5   7   9        5.19        4.16      2.34 o 
  -4   7   9      234.81      243.74     13.72 o 
  -3   7   9       37.02       32.02      7.01 o 
  -2   7   9        9.40        8.44      3.05 o 
  -1   7   9      269.63      287.30      6.54 o 
   0   7   9      532.51      588.66     14.59 o 
   1   7   9        0.00        4.72      2.47 o 
   2   7   9       26.66       26.78      5.53 o 
   3   7   9       32.37       29.82      7.65 o 
   4   7   9       12.04       10.01      4.41 o 
   5   7   9       13.29       11.16      5.15 o 
   6   7   9      101.38      101.15      7.98 o 
  -7   8   9        0.51        8.49      6.03 o 
  -6   8   9       80.05       59.57     18.88 o 
  -5   8   9      142.52      143.53     10.95 o 
  -4   8   9       36.04       45.64      9.46 o 
  -3   8   9      347.63      335.69     10.38 o 
  -2   8   9      206.52      225.16      8.13 o 
  -1   8   9       21.53       22.92      5.42 o 
   0   8   9       10.72        6.04      3.51 o 
   1   8   9       32.09       29.18      5.02 o 
   2   8   9      227.39      237.96      8.02 o 
   3   8   9      119.97      114.65      9.85 o 
   4   8   9       14.03       12.97      3.43 o 
   5   8   9      226.61      218.45     11.13 o 
   6   8   9       46.90       42.02     13.41 o 
  -7   9   9        3.17        6.87      3.10 o 
  -6   9   9      167.14      172.80      9.82 o 
  -5   9   9      228.39      237.83     18.91 o 
  -4   9   9      611.10      598.28     34.13 o 
  -3   9   9       27.89       24.07      4.01 o 
  -2   9   9        8.43        2.37      2.44 o 
  -1   9   9       10.71       10.62      2.64 o 
   0   9   9      668.28      697.47     15.14 o 
   1   9   9      467.65      456.86      6.22 o 
   2   9   9      591.32      600.64     11.23 o 
   3   9   9        2.47       -0.68      3.01 o 
   4   9   9      174.12      171.94      7.79 o 
   5   9   9       44.43       35.43      8.83 o 
   6   9   9        0.47       -0.19      4.89 o 
  -7  10   9        1.98        7.98      5.98 o 
  -6  10   9       44.78       43.33      9.95 o 
  -5  10   9       92.87       87.47     26.93 o 
  -4  10   9       21.13       31.43      6.72 o 
  -3  10   9      218.96      239.13      7.77 o 
  -2  10   9        0.14        2.59      3.34 o 
  -1  10   9      129.80      136.13      7.78 o 
   0  10   9      110.29      119.08      6.19 o 
   1  10   9        7.53        7.43      3.57 o 
   2  10   9      329.13      337.76     11.35 o 
   3  10   9      243.45      250.13      8.02 o 
   4  10   9        1.48        5.07      3.63 o 
   5  10   9       24.31       30.43      6.27 o 
   6  10   9       59.94       56.01     13.29 o 
  -7  11   9       10.28       13.06     10.57 o 
  -6  11   9      230.23      259.42     46.52 o 
  -5  11   9        1.07        1.94      4.94 o 
  -4  11   9      133.48      139.64     26.57 o 
  -3  11   9      126.39      117.58     11.95 o 
  -2  11   9      118.55      123.54      6.38 o 
  -1  11   9      164.12      157.04      6.37 o 
   0  11   9      221.37      227.90      5.72 o 
   1  11   9       21.96        5.92      3.36 o 
   2  11   9       78.82       74.92      8.85 o 
   3  11   9        7.16        7.46      3.48 o 
   4  11   9       15.28        7.77      3.46 o 
   5  11   9       10.46       11.52      4.00 o 
  -6  12   9        0.01        1.31      5.30 o 
  -5  12   9       24.78       26.13      6.65 o 
  -4  12   9       20.99       17.14      5.64 o 
  -3  12   9       48.98       35.51      6.46 o 
  -2  12   9       15.45       14.11      3.16 o 
  -1  12   9      159.54      159.93      6.58 o 
   0  12   9      449.28      475.50     21.52 o 
   1  12   9      187.94      189.79     10.21 o 
   2  12   9       31.15       36.09      5.66 o 
   3  12   9       21.95       16.44      4.30 o 
   4  12   9       79.88       64.69     15.52 o 
   5  12   9        3.50        6.32      2.39 o 
  -6  13   9      125.74      101.63     23.75 o 
  -5  13   9       71.89       58.17     17.96 o 
  -4  13   9        5.76        3.77      3.74 o 
  -3  13   9       65.67       54.13     10.65 o 
  -2  13   9       77.32       78.58      7.84 o 
  -1  13   9       13.71        9.96      3.86 o 
   0  13   9       11.58        9.08      5.51 o 
   1  13   9        0.22        0.16      3.36 o 
   2  13   9        1.24       -0.35      4.64 o 
   3  13   9        4.97        3.30      3.03 o 
   4  13   9        0.00        4.06      3.66 o 
   5  13   9       16.12       14.25      4.06 o 
  -5  14   9        2.26        3.06      6.48 o 
  -4  14   9       19.97       20.32      6.04 o 
  -3  14   9       63.64       50.07      8.90 o 
  -2  14   9       45.03       43.45      5.09 o 
  -1  14   9       17.45       12.29      6.66 o 
   0  14   9       21.79       14.90      6.92 o 
   1  14   9        9.49        7.37      4.48 o 
   2  14   9       83.64      119.00     11.35 o 
   3  14   9        0.34        1.08      3.41 o 
   4  14   9       12.23        7.38      2.67 o 
  -5  15   9       23.95       23.61      8.48 o 
  -4  15   9       50.64       54.40     15.36 o 
  -3  15   9       50.43       41.54      9.55 o 
  -2  15   9        0.37       -0.51      3.50 o 
  -1  15   9       68.39       70.14     16.70 o 
   0  15   9        0.15        1.91      3.77 o 
   1  15   9       18.28       11.56      5.12 o 
   2  15   9       20.81       14.38      4.65 o 
   3  15   9       15.79       10.04      7.46 o 
   4  15   9       15.57       10.20      4.09 o 
  -4  16   9        0.18        5.81      5.38 o 
  -3  16   9       35.97       28.00      6.71 o 
  -2  16   9        0.31        2.86      2.35 o 
  -1  16   9       63.55       49.62     12.35 o 
   0  16   9        0.01        2.45      3.33 o 
   1  16   9        7.05        3.59      3.58 o 
   2  16   9        0.01       -1.64      4.87 o 
   3  16   9        1.02        4.75      2.73 o 
  -3  17   9        9.81        9.76      4.39 o 
  -2  17   9       20.67       19.82      7.12 o 
  -1  17   9        0.07        2.59      3.65 o 
   0  17   9        3.04        7.54      3.65 o 
   1  17   9        4.07        8.02      4.71 o 
   2  17   9       32.81       31.40      9.03 o 
  -2  18   9        4.96        7.57      3.42 o 
  -1  18   9        4.57        5.70      3.68 o 
   0  18   9       40.82       41.54      9.91 o 
   1  18   9       42.68       45.61      8.64 o 
  -8   0  10      230.49      194.69     31.25 o 
  -6   0  10       26.38       26.86     23.69 o 
  -4   0  10      953.01      959.24     46.37 o 
  -2   0  10      783.03      810.21     24.15 o 
   0   0  10       90.02      122.29      6.59 o 
   2   0  10       88.32       62.36     16.25 o 
   4   0  10       81.22       77.04      5.58 o 
   6   0  10       11.72       10.47     13.09 o 
  -8   1  10        2.02       32.02     38.88 o 
  -7   1  10       16.27       25.09     19.89 o 
  -6   1  10       13.90       27.33     17.56 o 
  -5   1  10      336.74      362.98     23.78 o 
  -4   1  10        7.00       11.38      2.92 o 
  -3   1  10      127.25      127.96      7.24 o 
  -2   1  10      183.87      166.11      5.32 o 
  -1   1  10        8.38        3.86      2.18 o 
   0   1  10       72.48       88.14     11.21 o 
   1   1  10        2.69        2.31      2.86 o 
   2   1  10        2.58        4.19      2.44 o 
   3   1  10       16.74        9.73      3.19 o 
   4   1  10       18.02       26.55      4.99 o 
   5   1  10        3.74        0.71      4.65 o 
   6   1  10       61.40       65.55     20.10 o 
  -8   2  10       21.41       45.66     18.24 o 
  -7   2  10        0.96       42.99     23.46 o 
  -6   2  10       38.68       27.13     17.09 o 
  -5   2  10      465.06      478.91     23.28 o 
  -4   2  10       74.05       64.63      9.62 o 
  -3   2  10       20.12       27.15      5.67 o 
  -2   2  10       95.68      101.91      5.33 o 
  -1   2  10      652.56      646.14     13.60 o 
   0   2  10      594.14      654.49     14.38 o 
   1   2  10       92.26       92.91      6.86 o 
   2   2  10      352.19      351.02     10.67 o 
   3   2  10      169.84      196.40      6.41 o 
   4   2  10      111.42      126.68      5.00 o 
   5   2  10      124.73      117.93      7.57 o 
   6   2  10      106.50       87.45     14.32 o 
  -8   3  10      111.65      126.35     39.35 o 
  -7   3  10      392.98      414.78     54.76 o 
  -6   3  10       30.72       12.46     14.72 o 
  -5   3  10      113.24      104.47     12.42 o 
  -4   3  10      912.23      998.89     36.74 o 
  -3   3  10      431.57      430.97     13.98 o 
  -2   3  10       73.30       73.74     11.47 o 
  -1   3  10      223.67      220.05      7.29 o 
   0   3  10       41.53       35.97      7.33 o 
   1   3  10       33.88       52.45      6.64 o 
   2   3  10      152.46      165.99      6.72 o 
   3   3  10      944.66     1006.25     18.19 o 
   4   3  10       97.33       96.06     10.66 o 
   5   3  10       26.18       31.92      6.53 o 
   6   3  10       18.01       16.06      4.91 o 
  -8   4  10       45.92       34.26     13.37 o 
  -7   4  10        0.12        8.19      4.65 o 
  -6   4  10        9.11        7.32      3.84 o 
  -5   4  10      329.48      292.48      8.64 o 
  -4   4  10      129.49      125.91      9.77 o 
  -3   4  10      148.82      157.62      7.87 o 
  -2   4  10      107.65      108.74      6.85 o 
  -1   4  10        0.00        2.81      1.50 o 
   0   4  10        6.73        7.44      2.28 o 
   1   4  10        6.27        5.38      2.40 o 
   2   4  10       47.32       48.98      6.70 o 
   3   4  10      295.91      276.66     14.72 o 
   4   4  10      227.59      208.47     11.42 o 
   5   4  10      217.80      221.28      7.65 o 
   6   4  10       58.95       43.40      8.78 o 
  -7   5  10       14.56       14.53      8.47 o 
  -6   5  10      243.16      255.25     26.92 o 
  -5   5  10       34.59       22.17      5.88 o 
  -4   5  10      161.53      142.60     16.92 o 
  -3   5  10      525.98      517.05     12.95 o 
  -2   5  10       99.82      109.20      5.05 o 
  -1   5  10        1.31        2.46      2.70 o 
   0   5  10       11.60       11.66      3.10 o 
   1   5  10       72.72       77.63      9.27 o 
   2   5  10     1194.38     1417.39     13.90 o 
   3   5  10      425.09      457.30     16.03 o 
   4   5  10       95.63      101.35      9.92 o 
   5   5  10      100.80       99.86     13.86 o 
   6   5  10        8.27        6.68      4.45 o 
  -7   6  10       22.57       24.54      9.65 o 
  -6   6  10        2.73        7.04      7.34 o 
  -5   6  10        5.39        5.84      3.87 o 
  -4   6  10      464.52      446.07      8.98 o 
  -3   6  10       97.68       89.35     10.95 o 
  -2   6  10      373.20      408.44     10.40 o 
  -1   6  10       25.21       29.63      3.40 o 
   0   6  10       17.29        9.10      3.13 o 
   1   6  10       24.09       16.60      3.18 o 
   2   6  10     1241.15     1269.72     22.91 o 
   3   6  10        2.55        0.84      4.13 o 
   4   6  10        4.99        4.79      3.09 o 
   5   6  10       17.61       15.08      4.24 o 
   6   6  10       49.01       41.13     13.36 o 
  -7   7  10       20.23       29.31      9.22 o 
  -6   7  10       40.40       32.25     11.07 o 
  -5   7  10       46.39       50.45     12.55 o 
  -4   7  10        8.99        9.97      4.13 o 
  -3   7  10      225.05      236.22      6.17 o 
  -2   7  10       10.31       14.30      2.80 o 
  -1   7  10      244.73      237.03     11.05 o 
   0   7  10      337.51      350.69     10.60 o 
   1   7  10        5.95        6.03      1.57 o 
   2   7  10       64.52       76.32     15.92 o 
   3   7  10       10.19       15.54      4.93 o 
   4   7  10       50.31       47.76     11.91 o 
   5   7  10       23.26       25.23      8.61 o 
   6   7  10       18.35       17.00      4.55 o 
  -7   8  10        8.65       12.01      5.57 o 
  -6   8  10      117.89      118.61     22.79 o 
  -5   8  10       28.60       20.12      7.94 o 
  -4   8  10        2.07        7.36      4.49 o 
  -3   8  10       24.24       20.29      3.46 o 
  -2   8  10      155.06      148.51      5.09 o 
  -1   8  10       69.27       60.63      4.10 o 
   0   8  10        7.08        9.58      2.73 o 
   1   8  10      109.85      107.08      4.74 o 
   2   8  10        4.11        3.52      3.36 o 
   3   8  10       67.74       49.90     10.20 o 
   4   8  10        3.48        5.34      3.72 o 
   5   8  10       11.08        3.96      2.24 o 
   6   8  10        6.37        4.00      3.64 o 
  -7   9  10       36.21       39.95     14.05 o 
  -6   9  10       95.31       73.17     27.99 o 
  -5   9  10       49.67       60.49     13.52 o 
  -4   9  10       48.81       41.65     13.59 o 
  -3   9  10      219.41      246.58     11.67 o 
  -2   9  10       52.03       36.67      5.31 o 
  -1   9  10      922.97      926.96     15.97 o 
   0   9  10       42.47       36.13      6.12 o 
   1   9  10        3.38        2.16      3.50 o 
   2   9  10       22.46       32.77      5.81 o 
   3   9  10      174.58      165.29      8.80 o 
   4   9  10        0.03        4.04      4.30 o 
   5   9  10       43.73       41.76     11.55 o 
  -6  10  10        1.27        6.43      5.72 o 
  -5  10  10       61.20       38.41     10.60 o 
  -4  10  10        4.79        3.92      6.62 o 
  -3  10  10       24.88       22.94      4.52 o 
  -2  10  10        0.37        3.27      2.35 o 
  -1  10  10        8.39        7.70      2.82 o 
   0  10  10      217.58      203.16      7.29 o 
   1  10  10        0.12        3.93      2.77 o 
   2  10  10        1.18        3.74      4.04 o 
   3  10  10       18.13       16.24      4.33 o 
   4  10  10       11.25       11.70      5.95 o 
   5  10  10        7.00        5.07      3.11 o 
  -6  11  10      109.87      103.14     24.54 o 
  -5  11  10       13.62       14.20      7.72 o 
  -4  11  10        3.83        5.14      6.04 o 
  -3  11  10       94.10       76.29      9.63 o 
  -2  11  10      177.85      211.26     10.38 o 
  -1  11  10      176.60      186.61      7.64 o 
   0  11  10       89.31       92.90      6.62 o 
   1  11  10        0.01        2.50      4.12 o 
   2  11  10        3.20        3.02      2.54 o 
   3  11  10       31.70       30.18      7.89 o 
   4  11  10      170.55      188.82     14.61 o 
   5  11  10        0.44        1.39      3.67 o 
  -6  12  10        0.15        5.51      7.79 o 
  -5  12  10       22.21       20.75      6.74 o 
  -4  12  10       62.66       60.60     12.60 o 
  -3  12  10       29.11       22.26      4.97 o 
  -2  12  10        0.09        4.85      2.90 o 
  -1  12  10      143.19      124.66      8.79 o 
   0  12  10       10.86        8.10      5.33 o 
   1  12  10       12.09        4.40      4.24 o 
   2  12  10       18.83       12.09      3.78 o 
   3  12  10       17.35       12.45      4.16 o 
   4  12  10        0.01        4.82      2.60 o 
  -5  13  10        0.07        6.69     12.95 o 
  -4  13  10       10.70       14.74      4.82 o 
  -3  13  10       14.11       13.26      4.03 o 
  -2  13  10       54.30       41.01      9.15 o 
  -1  13  10      133.05      135.08      9.03 o 
   0  13  10       45.83       46.92      9.80 o 
   1  13  10       12.44        8.98      4.61 o 
   2  13  10        0.17        6.04      3.48 o 
   3  13  10       20.72       19.46      5.38 o 
   4  13  10        3.11        4.01      2.76 o 
  -5  14  10        2.32        7.65      6.67 o 
  -4  14  10        5.53        7.92      4.65 o 
  -3  14  10       22.71       12.87      3.82 o 
  -2  14  10       34.00       32.81      7.45 o 
  -1  14  10        4.65        8.66      4.84 o 
   0  14  10        2.06        8.98      5.38 o 
   1  14  10       36.21       33.01      7.29 o 
   2  14  10      137.43      144.75     13.05 o 
   3  14  10       14.80        8.21      3.08 o 
  -4  15  10       10.34       12.31      4.15 o 
  -3  15  10        5.45        9.90      3.52 o 
  -2  15  10        0.37        8.70      4.26 o 
  -1  15  10        7.65        6.38      2.94 o 
   0  15  10       41.24       31.52      7.82 o 
   1  15  10        2.07        8.00      4.12 o 
   2  15  10       66.23       53.94     11.92 o 
   3  15  10       10.00        4.52      4.35 o 
  -3  16  10       20.74       18.69      5.70 o 
  -2  16  10       38.42       33.93      9.12 o 
  -1  16  10        7.97        6.27      4.78 o 
   0  16  10        0.23        2.38      3.68 o 
   1  16  10       14.57       15.20      6.23 o 
   2  16  10        4.98        7.05      5.40 o 
  -2  17  10       69.16       70.85     17.23 o 
  -1  17  10        4.27        7.05      3.73 o 
   0  17  10        0.05        2.03      4.11 o 
   1  17  10       13.92       17.18      5.48 o 
  -7   0  11       30.74       35.66     27.86 o 
  -5   0  11       43.93       15.86      9.01 o 
  -3   0  11       18.34       10.64      3.41 o 
  -1   0  11       65.70       64.00     17.84 o 
   1   0  11      163.30      163.22     19.21 o 
   3   0  11     1218.65     1298.02     24.14 o 
   5   0  11       15.96       22.36     11.68 o 
  -7   1  11        5.60        9.29     44.80 o 
  -6   1  11      116.27      176.30     41.91 o 
  -5   1  11       18.85       15.40      3.89 o 
  -4   1  11      213.11      229.40     12.19 o 
  -3   1  11      100.91      115.19      6.29 o 
  -2   1  11      107.84      115.48      5.90 o 
  -1   1  11       25.22       19.89      4.01 o 
   0   1  11      625.70      736.17     26.65 o 
   1   1  11      216.75      231.69      7.00 o 
   2   1  11        7.80        9.48      3.32 o 
   3   1  11      102.05       89.05      7.48 o 
   4   1  11       29.07       21.82      6.28 o 
   5   1  11        4.71        2.73      1.49 o 
   6   1  11       12.57        8.29      5.71 o 
  -7   2  11        3.25       17.92     19.40 o 
  -6   2  11       83.94       76.58     19.79 o 
  -5   2  11       17.38        9.43      4.20 o 
  -4   2  11      662.95      706.02     12.19 o 
  -3   2  11      108.51      108.41      5.84 o 
  -2   2  11      477.98      515.92     12.53 o 
  -1   2  11      161.70      156.07      6.32 o 
   0   2  11      247.56      245.30      8.06 o 
   1   2  11      206.22      228.07      6.50 o 
   2   2  11      171.99      153.61      6.37 o 
   3   2  11       96.88       97.80      5.00 o 
   4   2  11        6.42        7.87      4.20 o 
   5   2  11       10.25        4.98      3.30 o 
   6   2  11       10.71        7.62      5.45 o 
  -7   3  11        1.84        5.48     11.59 o 
  -6   3  11      233.75      225.89     27.04 o 
  -5   3  11       55.02       69.16     16.44 o 
  -4   3  11      282.58      244.90     22.04 o 
  -3   3  11       71.26       93.33      9.45 o 
  -2   3  11      612.79      682.96     14.76 o 
  -1   3  11      153.42      161.32      6.75 o 
   0   3  11        7.78        4.12      2.34 o 
   1   3  11       86.16       93.38      7.80 o 
   2   3  11       63.93       51.93     11.52 o 
   3   3  11        0.16        1.14      2.13 o 
   4   3  11        0.01        1.58      3.26 o 
   5   3  11      245.85      251.55     14.49 o 
   6   3  11       16.90       12.11      6.61 o 
  -7   4  11       29.84       23.63      7.26 o 
  -6   4  11       70.49       71.36     11.43 o 
  -5   4  11      299.91      301.86      9.92 o 
  -4   4  11      330.33      358.49     10.78 o 
  -3   4  11      708.40      772.76     10.52 o 
  -2   4  11      319.15      330.47      7.13 o 
  -1   4  11       45.59       55.88      7.11 o 
   0   4  11       15.17       11.34      3.13 o 
   1   4  11        0.93        5.85      2.98 o 
   2   4  11       50.04       39.82      5.43 o 
   3   4  11      195.06      212.65     18.54 o 
   4   4  11        2.88        5.94      3.12 o 
   5   4  11       23.21       21.04      4.66 o 
   6   4  11       36.34       30.54      9.38 o 
  -7   5  11        0.01        9.34     19.00 o 
  -6   5  11       19.63       16.81     11.33 o 
  -5   5  11        0.31        1.76      1.78 o 
  -4   5  11        3.38        5.86      1.70 o 
  -3   5  11       35.17       33.30      5.86 o 
  -2   5  11      195.88      178.94     10.64 o 
  -1   5  11      173.68      154.17      6.51 o 
   0   5  11        0.68        2.01      3.30 o 
   1   5  11      281.59      300.97      8.27 o 
   2   5  11      165.11      180.15      7.32 o 
   3   5  11        6.03        6.92      3.36 o 
   4   5  11       22.02       27.95      6.46 o 
   5   5  11       40.91       37.70      9.82 o 
   6   5  11       11.12       15.37      5.38 o 
  -7   6  11        5.05        3.66      3.01 o 
  -6   6  11       63.79       49.12     13.14 o 
  -5   6  11       10.42        9.83      3.99 o 
  -4   6  11       36.10       27.17      4.99 o 
  -3   6  11      368.57      361.83     13.01 o 
  -2   6  11       42.48       29.90      6.04 o 
  -1   6  11      285.42      336.15      7.03 o 
   0   6  11      737.92      792.80     20.77 o 
   1   6  11       77.18       92.08      4.43 o 
   2   6  11        3.00        4.72      4.27 o 
   3   6  11       51.71       62.79     11.74 o 
   4   6  11        1.38        3.57      3.42 o 
   5   6  11       38.37       27.20      8.91 o 
  -7   7  11        2.90       12.50      6.72 o 
  -6   7  11        1.00       -7.51      9.14 o 
  -5   7  11        1.94        6.31      6.23 o 
  -4   7  11       13.03       11.73      3.81 o 
  -3   7  11        3.02        5.53      2.99 o 
  -2   7  11        0.40        4.07      3.24 o 
  -1   7  11        9.80       13.23      2.44 o 
   0   7  11      360.84      376.90     11.64 o 
   1   7  11      404.62      375.09      8.97 o 
   2   7  11      248.27      284.37     17.97 o 
   3   7  11       40.89       45.73     11.40 o 
   4   7  11       31.04       30.62      7.48 o 
   5   7  11       29.23       23.51      5.83 o 
  -6   8  11        6.02       20.53      8.74 o 
  -5   8  11      193.82      184.83     23.44 o 
  -4   8  11       25.13       27.66      7.71 o 
  -3   8  11      247.13      265.32     10.39 o 
  -2   8  11       27.32       30.01      4.50 o 
  -1   8  11        0.61        3.93      4.46 o 
   0   8  11      299.32      304.48     12.33 o 
   1   8  11       73.90       81.04      7.87 o 
   2   8  11       10.03        8.19      2.71 o 
   3   8  11        3.17        6.14      3.38 o 
   4   8  11       31.14       16.10      5.86 o 
   5   8  11        7.94        9.26      4.67 o 
  -6   9  11        4.00        8.51      5.22 o 
  -5   9  11       21.31       22.26      8.05 o 
  -4   9  11       32.95       24.03      8.68 o 
  -3   9  11       19.58       11.36      3.45 o 
  -2   9  11       41.11       52.17      8.00 o 
  -1   9  11      318.15      294.96      6.90 o 
   0   9  11       12.55       13.41      3.32 o 
   1   9  11      252.26      254.12      8.69 o 
   2   9  11      124.53      100.30     11.25 o 
   3   9  11        5.86        4.84      3.27 o 
   4   9  11        8.47        6.54      4.21 o 
   5   9  11        1.26        2.47      5.06 o 
  -6  10  11       37.63       23.69     12.48 o 
  -5  10  11      104.51       63.06     26.70 o 
  -4  10  11        3.76        7.57      5.11 o 
  -3  10  11       73.98       69.77      5.67 o 
  -2  10  11       12.23       11.72      4.21 o 
  -1  10  11        0.45        4.16      2.93 o 
   0  10  11        7.40        3.69      3.82 o 
   1  10  11       22.46       19.06      4.45 o 
   2  10  11       17.52       25.45      5.60 o 
   3  10  11       25.81       25.80      6.25 o 
   4  10  11       64.22       55.24     12.79 o 
  -5  11  11       10.89        3.49      4.09 o 
  -4  11  11        1.65        6.38      5.45 o 
  -3  11  11       41.94       44.75      4.53 o 
  -2  11  11       11.48        5.64      4.47 o 
  -1  11  11        1.86        0.27      3.12 o 
   0  11  11       34.35       32.08     12.74 o 
   1  11  11       32.23       32.91      5.71 o 
   2  11  11        9.06        9.70      4.30 o 
   3  11  11       66.89       68.42      8.93 o 
   4  11  11        9.25       15.62      5.39 o 
  -5  12  11       98.38       78.81     29.52 o 
  -4  12  11       11.08        9.55      5.40 o 
  -3  12  11       58.00       58.60     15.21 o 
  -2  12  11      166.49      194.86      8.25 o 
  -1  12  11       84.48       75.74      8.75 o 
   0  12  11       10.36        9.45      4.13 o 
   1  12  11       11.77       16.60      4.63 o 
   2  12  11       11.73        5.95      3.42 o 
   3  12  11        2.10        4.91      3.21 o 
   4  12  11        0.58        2.94      4.70 o 
  -5  13  11        0.44        5.99      3.62 o 
  -4  13  11       10.57        6.01      4.44 o 
  -3  13  11       23.60       11.53      3.01 o 
  -2  13  11       11.89        6.89      3.35 o 
  -1  13  11       22.72       17.78      5.58 o 
   0  13  11       66.68       56.48     15.49 o 
   1  13  11        7.12        4.33      4.81 o 
   2  13  11       60.66       51.62     11.04 o 
   3  13  11        0.19        4.91      3.33 o 
  -4  14  11      127.86       86.29     20.84 o 
  -3  14  11        4.06        1.64      3.95 o 
  -2  14  11        4.32        2.95      1.91 o 
  -1  14  11       23.50       14.41      4.85 o 
   0  14  11       24.22       36.11      9.11 o 
   1  14  11        1.77        7.98      5.97 o 
   2  14  11        8.39       10.83      4.60 o 
   3  14  11        2.65        4.72      4.38 o 
  -3  15  11        4.46        7.22      5.12 o 
  -2  15  11       10.51       10.99      4.96 o 
  -1  15  11       10.91       12.75      4.77 o 
   0  15  11        5.21        3.29      3.92 o 
   1  15  11       19.50       27.38      5.67 o 
   2  15  11        0.04       11.18      5.90 o 
  -2  16  11        2.89       10.52      3.38 o 
  -1  16  11       41.50       32.70      8.13 o 
   0  16  11        6.26        7.42      3.75 o 
  -6   0  12       29.86       41.59     29.15 o 
  -4   0  12      503.79      560.65     17.58 o 
  -2   0  12       49.37       51.44      8.94 o 
   0   0  12       31.93       20.26      6.46 o 
   2   0  12      730.42      805.49     25.23 o 
   4   0  12        3.37        4.21      6.80 o 
  -7   1  12      143.90      113.60     19.72 o 
  -6   1  12        1.48       -1.13      4.89 o 
  -5   1  12       37.90       46.31      8.65 o 
  -4   1  12        5.17        6.06      2.65 o 
  -3   1  12     1150.81     1241.05     36.85 o 
  -2   1  12       23.41       18.08      3.77 o 
  -1   1  12      308.94      294.78      7.76 o 
   0   1  12        2.20        3.27      2.81 o 
   1   1  12      164.59      182.90      5.69 o 
   2   1  12      296.23      345.51      9.65 o 
   3   1  12      398.43      434.66     11.59 o 
   4   1  12       26.23       11.89      5.67 o 
   5   1  12       12.62       22.63     10.18 o 
  -7   2  12        8.02       14.81     10.31 o 
  -6   2  12      101.04       93.15     15.72 o 
  -5   2  12      245.30      258.13      8.17 o 
  -4   2  12       14.59       13.67      4.44 o 
  -3   2  12        3.12        8.42      2.41 o 
  -2   2  12       51.56       50.49      6.18 o 
  -1   2  12      191.13      196.67      7.94 o 
   0   2  12        0.64        1.26      2.23 o 
   1   2  12       88.36       64.83     10.50 o 
   2   2  12        0.91        0.58      4.45 o 
   3   2  12      337.64      381.27     18.75 o 
   4   2  12      160.19      196.34     11.98 o 
   5   2  12        0.03        6.13      4.42 o 
  -7   3  12       70.63       35.77     10.92 o 
  -6   3  12       52.70       44.77      9.51 o 
  -5   3  12        4.83        5.36      3.12 o 
  -4   3  12       67.12       52.81     12.66 o 
  -3   3  12      114.51      120.07      6.45 o 
  -2   3  12        3.99        3.67      2.12 o 
  -1   3  12       77.95       83.74      7.10 o 
   0   3  12      133.70      132.72      6.28 o 
   1   3  12       49.30       39.36      6.13 o 
   2   3  12      414.78      477.54     16.07 o 
   3   3  12       98.24      123.31      8.40 o 
   4   3  12        1.22        6.33      3.57 o 
   5   3  12        6.83        4.86      3.77 o 
  -7   4  12       22.08       25.12     36.12 o 
  -6   4  12       44.37       53.53     10.77 o 
  -5   4  12        0.33        3.70      3.44 o 
  -4   4  12       67.11       76.69     10.27 o 
  -3   4  12        6.38        3.84      3.33 o 
  -2   4  12       15.31       21.20      4.16 o 
  -1   4  12      307.40      290.22      7.59 o 
   0   4  12       27.74       27.69      4.99 o 
   1   4  12       51.26       60.81      8.74 o 
   2   4  12       18.82        4.80      5.71 o 
   3   4  12        7.32        3.74      2.72 o 
   4   4  12        1.96        7.00      3.17 o 
   5   4  12        0.24        0.15      4.26 o 
  -6   5  12        0.10        2.17      5.07 o 
  -5   5  12       52.69       42.06      8.85 o 
  -4   5  12        4.00        1.96      2.18 o 
  -3   5  12       15.31       20.38      4.36 o 
  -2   5  12      269.68      288.91     16.90 o 
  -1   5  12       19.86       20.23      3.64 o 
   0   5  12      106.69      113.81      6.37 o 
   1   5  12       41.13       44.77      7.49 o 
   2   5  12        4.10        7.77      4.74 o 
   3   5  12       40.79       44.74     10.48 o 
   4   5  12        3.34        8.07      3.50 o 
   5   5  12        6.96        9.61      3.90 o 
  -6   6  12        4.06        2.62      4.67 o 
  -5   6  12      121.66      132.76     16.78 o 
  -4   6  12        3.35        5.85      3.56 o 
  -3   6  12        1.85        6.46      3.89 o 
  -2   6  12       43.50       38.79      5.40 o 
  -1   6  12        6.11        6.82      2.29 o 
   0   6  12      104.18      125.25      8.47 o 
   1   6  12        0.33        1.65      2.91 o 
   2   6  12      159.63      154.38     10.22 o 
   3   6  12       32.76       21.61      6.60 o 
   4   6  12      143.52      173.36     14.98 o 
   5   6  12       34.37       26.53      8.11 o 
  -6   7  12       12.98       12.53     28.24 o 
  -5   7  12       19.20        8.72      9.49 o 
  -4   7  12       96.53       95.06     19.95 o 
  -3   7  12      246.96      262.60     11.50 o 
  -2   7  12       26.55       24.86      5.15 o 
  -1   7  12      195.60      191.99      9.76 o 
   0   7  12        1.29        3.94      2.56 o 
   1   7  12      185.05      182.68     16.13 o 
   2   7  12       39.45       37.20      6.86 o 
   3   7  12       35.59       44.64      9.99 o 
   4   7  12       28.18       36.20      8.04 o 
   5   7  12        1.29        3.99      4.59 o 
  -6   8  12        1.07        3.92      3.32 o 
  -5   8  12       11.22       13.39      5.12 o 
  -4   8  12      170.76      202.30     13.93 o 
  -3   8  12        4.09        6.27      5.69 o 
  -2   8  12       99.50      106.52      8.13 o 
  -1   8  12      121.69      116.65      7.96 o 
   0   8  12      107.96       95.30      4.98 o 
   1   8  12        9.34        8.02      4.02 o 
   2   8  12        1.24        3.88      5.51 o 
   3   8  12       61.07       64.84     14.01 o 
   4   8  12        0.42        3.93      3.59 o 
  -6   9  12       44.31       57.84     41.83 o 
  -5   9  12        7.35        2.28      4.11 o 
  -4   9  12       17.92       23.28      6.19 o 
  -3   9  12       17.02       21.22      6.93 o 
  -2   9  12        6.45        8.69      3.91 o 
  -1   9  12       16.86       20.12      4.31 o 
   0   9  12      123.65      138.65      9.58 o 
   1   9  12       29.59       21.72      6.08 o 
   2   9  12      188.34      222.64     16.81 o 
   3   9  12       51.87       46.17     11.51 o 
   4   9  12        0.55       -2.97      3.88 o 
  -5  10  12       57.29       45.72      9.47 o 
  -4  10  12        0.84        7.19      8.17 o 
  -3  10  12        0.46        4.33      5.26 o 
  -2  10  12       97.80       85.91      8.46 o 
  -1  10  12        0.02        3.92      3.20 o 
   0  10  12      299.51      308.01     18.09 o 
   1  10  12       12.61       16.28      4.49 o 
   2  10  12        0.77        4.23      4.43 o 
   3  10  12        0.33        5.90      3.68 o 
   4  10  12       51.61       33.91     10.31 o 
  -5  11  12       20.97       19.46      6.65 o 
  -4  11  12        2.35        2.05      5.88 o 
  -3  11  12        0.63        8.31      5.24 o 
  -2  11  12       38.52       29.77      6.80 o 
  -1  11  12       11.02        6.07      4.26 o 
   0  11  12       41.24       34.49      9.20 o 
   1  11  12       21.36       11.00      3.33 o 
   2  11  12       29.19       24.93      8.71 o 
   3  11  12        5.91        7.08      4.04 o 
  -4  12  12       31.04       17.26      8.46 o 
  -3  12  12        9.37       13.00      4.82 o 
  -2  12  12        0.87        2.71      2.64 o 
  -1  12  12        3.37        8.69      3.24 o 
   0  12  12        0.40        1.97      2.98 o 
   1  12  12        7.01        2.15      3.54 o 
   2  12  12       55.31       48.11      7.17 o 
   3  12  12       16.37       16.87      4.80 o 
  -4  13  12        1.77        3.80      5.04 o 
  -3  13  12       38.94       41.01      9.34 o 
  -2  13  12      103.48      106.37      9.38 o 
  -1  13  12        8.02        6.11      3.91 o 
   0  13  12        0.13        3.82      3.99 o 
   1  13  12        4.68       11.46      4.38 o 
   2  13  12        0.85        3.80      4.68 o 
  -3  14  12        0.99        5.11      4.95 o 
  -2  14  12       12.40       12.07      4.88 o 
  -1  14  12       51.64       37.07      8.80 o 
   0  14  12        2.16        5.63      3.39 o 
   1  14  12       48.12       37.60     11.04 o 
  -1  15  12       41.89       45.54     10.62 o 
  -5   0  13      306.89      321.32     14.12 o 
  -3   0  13      594.72      579.63     14.66 o 
  -1   0  13      367.73      367.64     19.88 o 
   1   0  13       30.28       42.62     12.50 o 
   3   0  13      106.70      116.23      7.01 o 
   5   0  13       35.30       26.99     17.04 o 
  -6   1  13       59.36       37.91     11.73 o 
  -5   1  13      299.27      303.72     16.03 o 
  -4   1  13       73.84       60.81      8.02 o 
  -3   1  13        0.58        0.32      2.89 o 
  -2   1  13        0.30        3.37      2.84 o 
  -1   1  13        2.15        2.53      3.90 o 
   0   1  13      244.46      263.90      8.06 o 
   1   1  13       28.98       34.90      6.35 o 
   2   1  13       18.63       12.60      3.90 o 
   3   1  13        2.49        2.59      3.10 o 
   4   1  13        0.07        3.49      7.96 o 
   5   1  13        0.02        1.82      5.79 o 
  -6   2  13        5.04        5.90      4.64 o 
  -5   2  13      112.26      106.73      9.15 o 
  -4   2  13       24.26       17.96      3.93 o 
  -3   2  13      243.88      254.71      8.80 o 
  -2   2  13        8.19        7.46      3.25 o 
  -1   2  13       63.69       70.32     11.44 o 
   0   2  13       22.48       24.86      5.01 o 
   1   2  13       33.11       33.78      5.77 o 
   2   2  13       44.60       55.68     11.30 o 
   3   2  13       48.61       30.22     10.69 o 
   4   2  13       21.03       14.32      5.71 o 
  -6   3  13       17.59       14.05      5.83 o 
  -5   3  13        0.09        3.11      2.81 o 
  -4   3  13       93.56      112.81      9.55 o 
  -3   3  13       12.50       12.22      3.16 o 
  -2   3  13        5.42        2.49      2.94 o 
  -1   3  13       57.09       64.19      5.90 o 
   0   3  13      122.58       95.35      6.80 o 
   1   3  13      419.38      460.98     17.73 o 
   2   3  13      177.90      182.14      8.93 o 
   3   3  13       67.72       62.56     10.99 o 
   4   3  13        3.88        1.15      5.10 o 
  -6   4  13        5.06        6.45      7.56 o 
  -5   4  13       24.75       25.48      5.83 o 
  -4   4  13       47.64       49.57     12.31 o 
  -3   4  13       30.74       32.61      4.16 o 
  -2   4  13        8.11        5.99      2.23 o 
  -1   4  13       55.58       60.00      5.86 o 
   0   4  13       56.70       68.14     13.07 o 
   1   4  13      220.41      238.01      9.18 o 
   2   4  13        4.66        2.19      5.50 o 
   3   4  13        2.49        1.26      4.09 o 
   4   4  13        4.50        5.14      4.46 o 
  -6   5  13        3.59        8.32      4.87 o 
  -5   5  13       18.51        6.92      4.69 o 
  -4   5  13       39.20       30.25      7.36 o 
  -3   5  13        0.05        5.17      2.43 o 
  -2   5  13       13.88       16.99      4.76 o 
  -1   5  13        3.38        5.99      3.54 o 
   0   5  13        0.00        3.86      2.70 o 
   1   5  13       14.66        9.81      5.13 o 
   2   5  13      105.12       87.57     21.25 o 
   3   5  13       11.90       11.90      4.06 o 
   4   5  13        5.36        8.79      4.55 o 
  -6   6  13        0.10        5.72      5.40 o 
  -5   6  13        5.76        4.77      6.83 o 
  -4   6  13      121.82      109.87     15.11 o 
  -3   6  13        3.83        4.69      2.37 o 
  -2   6  13        2.18        4.41      1.99 o 
  -1   6  13        4.05        2.87      2.25 o 
   0   6  13       26.89       28.30      5.12 o 
   1   6  13        0.99        0.71      4.19 o 
   2   6  13       10.31       13.14      4.80 o 
   3   6  13       98.19       70.84     15.30 o 
   4   6  13       27.26       24.75      6.95 o 
  -5   7  13       10.40       20.19      5.83 o 
  -4   7  13       48.90       48.02     11.33 o 
  -3   7  13       16.35       21.70      9.81 o 
  -2   7  13      145.15      159.13      6.52 o 
  -1   7  13      144.77      121.52      7.85 o 
   0   7  13        0.18        5.35      4.72 o 
   1   7  13       62.87       77.30      9.85 o 
   2   7  13       16.50        9.06      4.52 o 
   3   7  13        1.95        0.46      3.18 o 
   4   7  13       21.35       18.96      7.47 o 
  -5   8  13        8.38        7.48      3.82 o 
  -4   8  13      160.63      152.34     17.89 o 
  -3   8  13        7.50       10.16      4.84 o 
  -2   8  13       39.87       32.17      7.29 o 
  -1   8  13       34.44       26.18      4.93 o 
   0   8  13       19.49       10.45      5.62 o 
   1   8  13        3.30        4.21      4.49 o 
   2   8  13       12.70       11.66      6.65 o 
   3   8  13        0.31       -0.11      4.40 o 
  -5   9  13        2.30       10.51     13.18 o 
  -4   9  13       15.02       12.72      6.11 o 
  -3   9  13       51.12       48.01     10.90 o 
  -2   9  13       47.42       53.05     14.88 o 
  -1   9  13       13.57        7.23      2.58 o 
   0   9  13        6.44       11.27      5.78 o 
   1   9  13       17.78        6.27      5.08 o 
   2   9  13        7.18        4.57      5.82 o 
   3   9  13        0.34        8.39      3.20 o 
  -4  10  13       13.44        8.50      5.32 o 
  -3  10  13        9.95       10.06      4.73 o 
  -2  10  13       11.41        9.91      5.77 o 
  -1  10  13       74.95       72.31     22.91 o 
   0  10  13      110.81      124.07     12.48 o 
   1  10  13        2.60        6.74      3.40 o 
   2  10  13        9.61        9.40      3.87 o 
   3  10  13        0.36        4.22      4.47 o 
  -4  11  13        0.07        0.17      5.51 o 
  -3  11  13       11.59       10.78      5.95 o 
  -2  11  13       34.60       34.15     14.62 o 
  -1  11  13        0.96        3.61      4.58 o 
   0  11  13       28.25       33.97      5.51 o 
   1  11  13        8.29        8.26      5.07 o 
   2  11  13       15.41       20.97      6.61 o 
  -3  12  13       10.33        8.10      3.86 o 
  -2  12  13        1.13        6.11     11.67 o 
  -1  12  13        9.75        9.14      5.37 o 
   0  12  13       14.06       14.53      4.02 o 
   1  12  13       54.89       51.45      9.03 o 
  -2  13  13        4.19        9.78      6.65 o 
  -1  13  13       49.17       48.80      9.58 o 
   0  13  13        9.06        6.23      4.88 o 
  -4   0  14      394.63      437.16     47.90 o 
  -2   0  14      256.75      310.00     14.84 o 
   0   0  14      465.98      482.77     11.98 o 
   2   0  14       25.02       23.86      8.24 o 
   4   0  14       12.64        3.55     13.49 o 
  -5   1  14       44.94       44.77      7.42 o 
  -4   1  14       15.59       15.17      4.67 o 
  -3   1  14       39.72       47.86      8.84 o 
  -2   1  14        5.27        7.79      3.65 o 
  -1   1  14       58.42       62.94     10.04 o 
   0   1  14      137.10      163.65     11.06 o 
   1   1  14        0.49        2.01      3.04 o 
   2   1  14      196.27      203.13      9.88 o 
   3   1  14        1.08        1.71      3.19 o 
   4   1  14       14.86       11.98     12.37 o 
  -5   2  14        2.80        4.08      2.17 o 
  -4   2  14        5.58        3.92      2.56 o 
  -3   2  14       39.16       39.56      6.80 o 
  -2   2  14       50.46       43.54      7.84 o 
  -1   2  14        4.04        4.47      3.62 o 
   0   2  14       39.97       44.11      8.91 o 
   1   2  14       76.07       70.29     10.36 o 
   2   2  14        0.03       -3.39      5.44 o 
   3   2  14       29.81       21.28      5.04 o 
   4   2  14       42.35       25.50     17.20 o 
  -5   3  14        1.73        2.67      2.51 o 
  -4   3  14       56.29       61.13     10.17 o 
  -3   3  14      198.74      222.48     13.88 o 
  -2   3  14       15.07       12.06      4.15 o 
  -1   3  14      257.23      277.03      8.23 o 
   0   3  14       24.40       16.86      4.48 o 
   1   3  14       26.15       22.37      5.87 o 
   2   3  14       43.12       36.08      8.94 o 
   3   3  14        0.22        4.87      5.48 o 
  -5   4  14        8.72        3.52      8.52 o 
  -4   4  14       13.50       17.13      3.86 o 
  -3   4  14       39.18       38.92      5.40 o 
  -2   4  14        1.92        2.68      3.23 o 
  -1   4  14       35.47       41.53      6.49 o 
   0   4  14       31.24       25.79      5.23 o 
   1   4  14        0.77        5.17      4.22 o 
   2   4  14      207.09      246.42     18.98 o 
   3   4  14        5.52        1.42      3.63 o 
  -5   5  14       39.64       40.97     10.10 o 
  -4   5  14       23.06       20.53      4.60 o 
  -3   5  14       77.40       64.62      9.83 o 
  -2   5  14        1.07        4.90      1.74 o 
  -1   5  14        1.51        4.18      2.79 o 
   0   5  14       18.79       13.97      3.59 o 
   1   5  14        3.63        7.88      4.67 o 
   2   5  14       15.03       12.09      4.44 o 
   3   5  14      133.99      125.79     11.17 o 
  -5   6  14        3.84        7.00      5.38 o 
  -4   6  14        4.25        4.44      4.21 o 
  -3   6  14       33.98       22.90      4.93 o 
  -2   6  14       13.71       17.52      4.19 o 
  -1   6  14       46.00       43.96      8.30 o 
   0   6  14        0.22        8.06      4.02 o 
   1   6  14        1.00       -0.45      4.73 o 
   2   6  14       35.95       36.16     10.00 o 
   3   6  14       46.20       32.03      8.99 o 
  -4   7  14       11.53       24.20     12.66 o 
  -3   7  14       48.57       43.11     11.79 o 
  -2   7  14       16.01       11.49      3.76 o 
  -1   7  14        2.73        4.31      3.19 o 
   0   7  14        0.05       -2.92      3.90 o 
   1   7  14       12.62       11.65      5.31 o 
   2   7  14       25.92       22.01      7.35 o 
   3   7  14       98.08       88.51     22.69 o 
  -4   8  14        2.30       11.40      6.36 o 
  -3   8  14        2.95        6.73      3.24 o 
  -2   8  14      101.46       79.24      7.29 o 
  -1   8  14        8.48       11.05      5.55 o 
   0   8  14        6.41        7.86      7.22 o 
   1   8  14       30.94       25.22     11.41 o 
   2   8  14        0.47        4.57      6.54 o 
  -3   9  14       39.34       39.76      9.66 o 
  -2   9  14       56.34       59.63     11.32 o 
  -1   9  14       26.81       25.55      9.21 o 
   0   9  14        0.51        7.62      4.86 o 
   1   9  14       47.43       48.00      9.26 o 
   2   9  14        0.39        8.44      4.59 o 
  -3  10  14       14.18       14.35      6.06 o 
  -2  10  14        9.86       10.16     10.12 o 
  -1  10  14        9.17        5.21      4.59 o 
   0  10  14        0.48        4.51      6.81 o 
   1  10  14       30.80       21.36      8.17 o 
  -2  11  14       18.56       26.72      9.79 o 
  -1  11  14        1.13        6.50     12.49 o 
   0  11  14       14.53        8.74      9.12 o 
  -3   0  15        0.49        2.63      6.30 o 
  -1   0  15      162.65      203.91     10.98 o 
   1   0  15       95.29       93.59     19.51 o 
  -4   1  15       21.53       21.33      4.56 o 
  -3   1  15        2.10        4.61      2.61 o 
  -2   1  15       23.67       19.78      4.83 o 
  -1   1  15        0.52        0.40      3.08 o 
   0   1  15       77.23       82.65      6.14 o 
   1   1  15        0.33        2.78      4.12 o 
   2   1  15       11.70        7.74      5.40 o 
  -4   2  15        3.60        7.20      2.78 o 
  -3   2  15        0.01        3.12      2.14 o 
  -2   2  15        2.89        5.81      2.46 o 
  -1   2  15        5.38        3.81      2.68 o 
   0   2  15       53.97       32.97      8.56 o 
   1   2  15       19.16       16.89      3.83 o 
   2   2  15       34.99       13.23     14.79 o 
  -4   3  15        0.44        2.13      2.78 o 
  -3   3  15        6.65        6.81      3.68 o 
  -2   3  15        9.80        7.23      2.57 o 
  -1   3  15       10.49        9.71      3.25 o 
   0   3  15       28.41       27.59      6.60 o 
   1   3  15       45.77       46.38     10.09 o 
   2   3  15       62.70       57.41     14.56 o 
  -4   4  15        0.42        6.69      3.97 o 
  -3   4  15        1.44        4.17      2.95 o 
  -2   4  15       20.78       17.50      4.01 o 
  -1   4  15       68.21       67.26      9.78 o 
   0   4  15       71.35       58.40     14.41 o 
   1   4  15        5.47        8.79      4.75 o 
   2   4  15       34.07       26.12      6.69 o 
  -4   5  15        9.10        6.64      4.94 o 
  -3   5  15        1.50        5.00      2.79 o 
  -2   5  15        0.20        6.22      3.37 o 
  -1   5  15        7.23        6.43      3.51 o 
   0   5  15       23.58       15.28      4.62 o 
   1   5  15        0.59        3.97      6.09 o 
   2   5  15       31.80       25.57      7.43 o 
  -3   6  15        9.85        9.51      4.99 o 
  -2   6  15        0.76        4.21      3.22 o 
  -1   6  15        4.77       11.32      3.52 o 
   0   6  15        0.80        0.90      4.10 o 
   1   6  15       38.81       19.48      7.26 o 
  -3   7  15        1.75        0.77      4.30 o 
  -2   7  15        7.92        6.58      3.13 o 
  -1   7  15       12.56       10.54      4.05 o 
   0   7  15        7.27        9.52      5.60 o 
   1   7  15        0.64        4.00      5.70 o 
  -2   8  15        1.91        5.24      3.54 o 
  -1   8  15        7.25        9.49      5.37 o 
   0   8  15        2.05        5.48      3.71 o 
  -2   0  16        0.24        6.90      5.01 o 
   0   0  16       22.21       18.49      8.40 o 
  -2   1  16        1.03        7.13      3.33 o 
  -1   1  16        4.93        5.58      2.87 o 
   0   1  16        4.21        4.35      3.21 o 
  -2   2  16       11.46       13.32      4.48 o 
  -1   2  16       55.79       45.49      9.27 o 
   0   2  16       15.28       10.72      4.68 o 
  -2   3  16       27.90       21.84      5.05 o 
  -1   3  16       44.25       50.52      7.59 o 
   0   3  16        0.13        5.96      3.06 o 
  -1   4  16        0.59        0.75      4.24 o 
                                                 
